# Supplementary material for: (5,7,7,12,14,14-Hexamethyl-1,4,8,11-tetra­aza­cyclo­tetra­deca-4,11-diene)nickel(II) bis­[O,O′-bis­(4-tert-butyl­phen­yl) dithio­phosphate]
Source: Acta Crystallogr Sect E Struct Rep Online. 2010 Dec 4;67(Pt 1):m17. doi: 10.1107/S1600536810049615 (PMC3050131; doi:10.1107/S1600536810049615)
Supplement: Supplementary file 1 [file e-67-00m17-sup1.cif]

##############################################################################
###                                                                        ###
###        Electronic paper (Acta Crystallographica Section E)             ###
###                                                                        ###
##############################################################################
#                                                                            #
# This CIF contains the data in a paper accepted for publication in Acta     #
# Crystallographica Section E. It conforms to the requirements of Notes      #
# for Authors for Section E, and has been peer reviewed under the auspices   #
# of the IUCr Commission on Journals.                                        #
#                                                                            #
# Full details of the Crystallographic Information File format               #
# are given in the paper "The Crystallographic Information File (CIF):       #
# a New Standard Archive File for Crystallography" by S. R. Hall, F. H.      #
# Allen and I. D. Brown [Acta Cryst. (1991), A47, 655-685].                  #
#                                                                            #
# The current version of the core CIF dictionary is obtainable from          #
# ftp://ftp.iucr.org/pub/cif_core.dic. The current version number is 2.4.    #
#                                                                            #
# Software is freely available for graphical display of the structure(s) in  #
# this CIF.  For information consult the CIF home page http://www.iucr.org/  #
# cif/home.html                                                              #
#                                                                            #
# This file may be used for bona fide research purposes within the           #
# scientific community so long as proper attribution is given to the journal # 
# article from which it was obtained.                                        #
#                                                                            #
##############################################################################
                                             
data_I
_audit_creation_method     SHELXL-97
_chemical_name_systematic
;
(5,7,7,12,14,14-Hexamethyl-1,4,8,11-tetraazacyclotetradeca-4,11-diene)nickel(II)
bis[<i>O</i>,<i>O</i>'-bis(4-<i>tert</i>-butylphenyl) dithiophosphate]
;
_chemical_name_common     ?
_chemical_formula_moiety     'C16 H32 N4 Ni 2+, 2(C20 H26 O2 P S2 -)'
_chemical_formula_sum     'C56 H84 N4 Ni O4 P2 S4'
_chemical_formula_iupac     '[Ni (C16 H32 N4)] (C20 H26 O2 P S2)2'
_chemical_formula_weight     1126.16
_chemical_melting_point     ?
_symmetry_cell_setting     triclinic
_symmetry_space_group_name_H-M     'P -1'
_symmetry_space_group_name_Hall     '-P 1 '
loop_
    _symmetry_equiv_pos_as_xyz
    'x, y, z'
    '-x, -y, -z'
_cell_length_a     9.445(2)
_cell_length_b     12.168(3)
_cell_length_c     12.740(3)
_cell_angle_alpha     95.965(4)
_cell_angle_beta     91.360(3)
_cell_angle_gamma     99.787(4)
_cell_volume     1433.7(5)
_cell_formula_units_Z     1
_cell_measurement_reflns_used     3818
_cell_measurement_theta_min     3.00
_cell_measurement_theta_max     27.49
_cell_measurement_temperature     103(2)
_exptl_crystal_description     Plate
_exptl_crystal_colour     Orange
_exptl_crystal_size_max     0.27
_exptl_crystal_size_mid     0.23
_exptl_crystal_size_min     0.08
_exptl_crystal_density_diffrn     1.304
_exptl_crystal_density_meas     ?
_exptl_crystal_density_method     'not measured'
_exptl_crystal_F_000     602
_exptl_absorpt_coefficient_mu     0.587
_exptl_absorpt_correction_type     multi-scan
_exptl_absorpt_process_details     '(ABSCOR; Higashi, 1995)'
_exptl_absorpt_correction_T_min     0.8589
_exptl_absorpt_correction_T_max     0.9545
_exptl_special_details
;
;
_diffrn_ambient_temperature     103(2)
_diffrn_radiation_type     MoK\a
_diffrn_radiation_wavelength     0.71073
_diffrn_radiation_source     'Rotating Anode'
_diffrn_radiation_monochromator     graphite
_diffrn_measurement_device_type     'Rigaku SPIDER'
_diffrn_measurement_method     '\w scans'
_diffrn_detector_area_resol_mean     ?
_diffrn_reflns_number     14032
_diffrn_reflns_av_R_equivalents     0.0357
_diffrn_reflns_av_sigmaI/netI     0.0566
_diffrn_reflns_theta_min     3.00
_diffrn_reflns_theta_max     27.49
_diffrn_reflns_theta_full     27.49
_diffrn_measured_fraction_theta_max     0.978
_diffrn_measured_fraction_theta_full     0.978
_diffrn_reflns_limit_h_min     -12
_diffrn_reflns_limit_h_max     12
_diffrn_reflns_limit_k_min     -15
_diffrn_reflns_limit_k_max     14
_diffrn_reflns_limit_l_min     -16
_diffrn_reflns_limit_l_max     16
_diffrn_standards_number     0
_diffrn_standards_interval_count     0
_diffrn_standards_interval_time     0
_diffrn_standards_decay_%     0
_refine_special_details
;
Refinement of <i>F</i>^2^ against ALL reflections. The weighted <i>R</i>-factor
<i>wR</i> and goodness of fit <i>S</i> are based on <i>F</i>^2^, conventional
<i>R</i>-factors <i>R</i> are based on <i>F</i>, with <i>F</i> set to zero for
negative <i>F</i>^2^. The threshold expression of <i>F</i>^2^ >
\s(<i>F</i>^2^) is used only for calculating <i>R</i>-factors(gt) <i>etc</i>.
and is not relevant to the choice of reflections for refinement.
<i>R</i>-factors based on <i>F</i>^2^ are statistically about twice as large
as those based on <i>F</i>, and <i>R</i>- factors based on ALL data will be
even larger.
;
_reflns_number_total     6434
_reflns_number_gt     4838
_reflns_threshold_expression     'I>2\s(I)'
_refine_ls_structure_factor_coef     Fsqd
_refine_ls_matrix_type     full
_refine_ls_R_factor_all     0.0630
_refine_ls_R_factor_gt     0.0414
_refine_ls_wR_factor_gt     0.0916
_refine_ls_wR_factor_ref     0.1011
_refine_ls_goodness_of_fit_ref     0.998
_refine_ls_restrained_S_all     0.998
_refine_ls_number_reflns     6434
_refine_ls_number_parameters     335
_refine_ls_number_restraints     0
_refine_ls_hydrogen_treatment     mixed
_refine_ls_weighting_scheme     calc
_refine_ls_weighting_details
         'calc w=1/[\s^2^(Fo^2^)+(0.0451P)^2^+0.6980P] where P=(Fo^2^+2Fc^2^)/3'
_atom_sites_solution_hydrogens     geom
_atom_sites_solution_primary     direct
_atom_sites_solution_secondary     difmap
_refine_ls_shift/su_max     0.001
_refine_ls_shift/su_mean     0.000
_refine_diff_density_max     0.359
_refine_diff_density_min     -0.349
_refine_ls_extinction_method     none
_refine_ls_extinction_coef     ?
loop_
    _atom_type_symbol
    _atom_type_description
    _atom_type_scat_dispersion_real
    _atom_type_scat_dispersion_imag
    _atom_type_scat_source
    'C' 'C' 0.0033 0.0016
                         'International Tables Vol C Tables 4.2.6.8 and 6.1.1.4'
    'H' 'H' 0.0000 0.0000
                         'International Tables Vol C Tables 4.2.6.8 and 6.1.1.4'
    'N' 'N' 0.0061 0.0033
                         'International Tables Vol C Tables 4.2.6.8 and 6.1.1.4'
    'O' 'O' 0.0106 0.0060
                         'International Tables Vol C Tables 4.2.6.8 and 6.1.1.4'
    'P' 'P' 0.1023 0.0942
                         'International Tables Vol C Tables 4.2.6.8 and 6.1.1.4'
    'S' 'S' 0.1246 0.1234
                         'International Tables Vol C Tables 4.2.6.8 and 6.1.1.4'
    'Ni' 'Ni' 0.3393 1.1124
                         'International Tables Vol C Tables 4.2.6.8 and 6.1.1.4'
_computing_data_collection     'RAPID-AUTO (Rigaku, 2004)'
_computing_cell_refinement     'RAPID-AUTO (Rigaku, 2004)'
_computing_data_reduction     'RAPID-AUTO (Rigaku, 2004)'
_computing_structure_solution     'SHELXS97 (Sheldrick, 2008)'
_computing_structure_refinement     'SHELXL97 (Sheldrick, 2008)'
_computing_molecular_graphics     'ORTEP-3 for Windows (Farrugia,1997)'
_computing_publication_material     'SHELXL97 (Sheldrick, 2008)'
loop_
    _atom_site_type_symbol
    _atom_site_label
    _atom_site_fract_x
    _atom_site_fract_y
    _atom_site_fract_z
    _atom_site_U_iso_or_equiv
    _atom_site_adp_type
    _atom_site_calc_flag
    _atom_site_refinement_flags
    _atom_site_occupancy
    _atom_site_disorder_assembly
    _atom_site_disorder_group
    Ni Ni1 0.0000 0.5000 0.5000 0.01467(11) Uani d S 1 . .
    P P1 0.38240(6) 0.74491(5) 0.59769(5) 0.01291(13) Uani d . 1 . .
    S S1 0.18719(6) 0.75534(5) 0.55415(5) 0.01884(14) Uani d . 1 . .
    S S2 0.41409(6) 0.65477(5) 0.71245(4) 0.01634(13) Uani d . 1 . .
    O O1 0.47162(17) 0.69494(13) 0.50147(12) 0.0163(3) Uani d . 1 . .
    O O2 0.46883(16) 0.87255(13) 0.62254(12) 0.0161(3) Uani d . 1 . .
    N N1 -0.11781(19) 0.56640(16) 0.59937(15) 0.0147(4) Uani d . 1 . .
    N N2 -0.1166(2) 0.54850(17) 0.39160(15) 0.0147(4) Uani d . 1 . .
    C C1 -0.2353(2) 0.6077(2) 0.54470(19) 0.0186(5) Uani d . 1 . .
    H H1A -0.2638 0.6718 0.5885 0.022 Uiso calc R 1 . .
    H H1B -0.3203 0.5474 0.5312 0.022 Uiso calc R 1 . .
    C C2 -0.1784(2) 0.6437(2) 0.44242(18) 0.0180(5) Uani d . 1 . .
    H H2A -0.2568 0.6602 0.3969 0.022 Uiso calc R 1 . .
    H H2B -0.1036 0.7118 0.4555 0.022 Uiso calc R 1 . .
    C C3 -0.0567(2) 0.56507(19) 0.28493(18) 0.0158(5) Uani d . 1 . .
    C C4 -0.0187(2) 0.4525(2) 0.24158(18) 0.0180(5) Uani d . 1 . .
    H H4A -0.1058 0.3944 0.2416 0.022 Uiso calc R 1 . .
    H H4B 0.0075 0.4569 0.1672 0.022 Uiso calc R 1 . .
    C C5 0.1014(2) 0.41448(19) 0.29968(19) 0.0168(5) Uani d . 1 . .
    C C6 0.0743(2) 0.6583(2) 0.29262(18) 0.0172(5) Uani d . 1 . .
    H H6A 0.0457 0.7298 0.3179 0.021 Uiso calc R 1 . .
    H H6B 0.1147 0.6633 0.2228 0.021 Uiso calc R 1 . .
    H H6C 0.1468 0.6417 0.3421 0.021 Uiso calc R 1 . .
    C C7 -0.1720(2) 0.5932(2) 0.20931(18) 0.0176(5) Uani d . 1 . .
    H H7A -0.2588 0.5359 0.2077 0.021 Uiso calc R 1 . .
    H H7B -0.1351 0.5950 0.1381 0.021 Uiso calc R 1 . .
    H H7C -0.1954 0.6668 0.2341 0.021 Uiso calc R 1 . .
    C C8 0.1938(3) 0.3504(2) 0.2313(2) 0.0233(5) Uani d . 1 . .
    H H8A 0.2953 0.3819 0.2480 0.028 Uiso calc R 1 . .
    H H8B 0.1710 0.3562 0.1568 0.028 Uiso calc R 1 . .
    H H8C 0.1753 0.2714 0.2444 0.028 Uiso calc R 1 . .
    C C9 0.4542(2) 0.70913(19) 0.39500(17) 0.0135(4) Uani d . 1 . .
    C C10 0.4612(2) 0.61550(19) 0.32408(18) 0.0148(5) Uani d . 1 . .
    H H10 0.4730 0.5466 0.3492 0.018 Uiso calc R 1 . .
    C C11 0.4510(2) 0.62328(19) 0.21665(18) 0.0153(5) Uani d . 1 . .
    H H11 0.4557 0.5590 0.1685 0.018 Uiso calc R 1 . .
    C C12 0.4338(2) 0.72341(19) 0.17723(18) 0.0155(5) Uani d . 1 . .
    C C13 0.4277(2) 0.81515(19) 0.25037(18) 0.0167(5) Uani d . 1 . .
    H H13 0.4161 0.8842 0.2256 0.020 Uiso calc R 1 . .
    C C14 0.4379(2) 0.80954(19) 0.35900(18) 0.0165(5) Uani d . 1 . .
    H H14 0.4337 0.8737 0.4074 0.020 Uiso calc R 1 . .
    C C15 0.4216(3) 0.7279(2) 0.05768(18) 0.0190(5) Uani d . 1 . .
    C C16 0.5521(3) 0.6889(2) 0.00546(19) 0.0248(6) Uani d . 1 . .
    H H16A 0.5442 0.6924 -0.0709 0.030 Uiso calc R 1 . .
    H H16B 0.5550 0.6115 0.0192 0.030 Uiso calc R 1 . .
    H H16C 0.6404 0.7379 0.0348 0.030 Uiso calc R 1 . .
    C C17 0.4152(3) 0.8452(2) 0.0292(2) 0.0342(7) Uani d . 1 . .
    H H17A 0.4071 0.8437 -0.0478 0.041 Uiso calc R 1 . .
    H H17B 0.5030 0.8962 0.0564 0.041 Uiso calc R 1 . .
    H H17C 0.3315 0.8712 0.0606 0.041 Uiso calc R 1 . .
    C C18 0.2848(3) 0.6490(3) 0.0122(2) 0.0341(7) Uani d . 1 . .
    H H18A 0.2004 0.6748 0.0428 0.041 Uiso calc R 1 . .
    H H18B 0.2877 0.5728 0.0295 0.041 Uiso calc R 1 . .
    H H18C 0.2790 0.6491 -0.0647 0.041 Uiso calc R 1 . .
    C C19 0.6129(2) 0.89734(18) 0.65979(18) 0.0155(5) Uani d . 1 . .
    C C20 0.6442(2) 0.90526(19) 0.76688(18) 0.0151(5) Uani d . 1 . .
    H H20 0.5700 0.8875 0.8145 0.018 Uiso calc R 1 . .
    C C21 0.7862(2) 0.93967(19) 0.80414(18) 0.0162(5) Uani d . 1 . .
    H H21 0.8080 0.9446 0.8778 0.019 Uiso calc R 1 . .
    C C22 0.8978(2) 0.96726(19) 0.73619(18) 0.0167(5) Uani d . 1 . .
    C C23 0.8612(3) 0.9561(2) 0.62884(19) 0.0220(5) Uani d . 1 . .
    H H23 0.9349 0.9724 0.5804 0.026 Uiso calc R 1 . .
    C C24 0.7195(3) 0.9215(2) 0.59016(19) 0.0208(5) Uani d . 1 . .
    H H24 0.6970 0.9148 0.5164 0.025 Uiso calc R 1 . .
    C C25 1.0515(2) 1.0085(2) 0.78141(19) 0.0192(5) Uani d . 1 . .
    C C26 1.1533(3) 1.0529(2) 0.6975(2) 0.0265(6) Uani d . 1 . .
    H H26A 1.1627 0.9913 0.6436 0.032 Uiso calc R 1 . .
    H H26B 1.2479 1.0848 0.7308 0.032 Uiso calc R 1 . .
    H H26C 1.1142 1.1111 0.6643 0.032 Uiso calc R 1 . .
    C C27 1.0506(3) 1.1031(2) 0.8708(2) 0.0261(6) Uani d . 1 . .
    H H27A 1.0100 1.1640 0.8436 0.031 Uiso calc R 1 . .
    H H27B 1.1492 1.1317 0.8984 0.031 Uiso calc R 1 . .
    H H27C 0.9919 1.0741 0.9276 0.031 Uiso calc R 1 . .
    C C28 1.1095(3) 0.9114(2) 0.8255(2) 0.0258(6) Uani d . 1 . .
    H H28A 1.0468 0.8826 0.8803 0.031 Uiso calc R 1 . .
    H H28B 1.2070 0.9383 0.8560 0.031 Uiso calc R 1 . .
    H H28C 1.1117 0.8513 0.7684 0.031 Uiso calc R 1 . .
    H H2N -0.185(3) 0.490(3) 0.379(2) 0.046(10) Uiso d . 1 . .
loop_
    _atom_site_aniso_label
    _atom_site_aniso_U_11
    _atom_site_aniso_U_22
    _atom_site_aniso_U_33
    _atom_site_aniso_U_12
    _atom_site_aniso_U_13
    _atom_site_aniso_U_23
    Ni1 0.0110(2) 0.0202(2) 0.0153(2) 0.00699(16) 0.00251(16) 0.00626(17)
    P1 0.0122(3) 0.0134(3) 0.0131(3) 0.0027(2) 0.0002(2) 0.0005(2)
    S1 0.0125(3) 0.0244(3) 0.0195(3) 0.0046(2) -0.0016(2) 0.0007(2)
    S2 0.0169(3) 0.0166(3) 0.0154(3) 0.0011(2) -0.0002(2) 0.0047(2)
    O1 0.0179(8) 0.0211(9) 0.0119(8) 0.0091(6) 0.0002(6) 0.0024(7)
    O2 0.0155(8) 0.0124(8) 0.0199(9) 0.0017(6) -0.0031(7) 0.0018(7)
    N1 0.0100(9) 0.0168(10) 0.0182(10) 0.0036(7) 0.0015(7) 0.0045(8)
    N2 0.0113(9) 0.0162(10) 0.0185(10) 0.0045(7) 0.0029(8) 0.0064(8)
    C1 0.0118(11) 0.0243(13) 0.0225(13) 0.0089(9) 0.0019(9) 0.0062(10)
    C2 0.0159(11) 0.0198(12) 0.0204(12) 0.0089(9) 0.0018(9) 0.0033(10)
    C3 0.0126(11) 0.0187(12) 0.0169(12) 0.0027(8) 0.0019(9) 0.0059(9)
    C4 0.0148(11) 0.0220(12) 0.0167(12) 0.0028(9) -0.0010(9) 0.0012(10)
    C5 0.0113(11) 0.0167(12) 0.0217(12) 0.0002(8) 0.0015(9) 0.0031(10)
    C6 0.0137(11) 0.0225(12) 0.0157(12) 0.0017(9) 0.0006(9) 0.0055(10)
    C7 0.0144(11) 0.0211(12) 0.0184(12) 0.0038(9) -0.0025(9) 0.0074(10)
    C8 0.0204(13) 0.0244(13) 0.0251(13) 0.0080(10) -0.0006(10) -0.0040(11)
    C9 0.0095(10) 0.0197(12) 0.0111(11) 0.0022(8) 0.0003(8) 0.0016(9)
    C10 0.0122(11) 0.0139(11) 0.0185(12) 0.0031(8) 0.0022(9) 0.0020(9)
    C11 0.0131(11) 0.0153(11) 0.0174(12) 0.0034(8) 0.0014(9) -0.0009(9)
    C12 0.0099(10) 0.0211(12) 0.0153(11) 0.0026(8) 0.0005(8) 0.0011(9)
    C13 0.0186(12) 0.0150(11) 0.0168(12) 0.0028(9) 0.0005(9) 0.0026(9)
    C14 0.0154(11) 0.0167(12) 0.0167(12) 0.0023(9) -0.0008(9) -0.0005(9)
    C15 0.0185(12) 0.0232(13) 0.0157(12) 0.0047(9) 0.0004(9) 0.0029(10)
    C16 0.0221(13) 0.0367(16) 0.0158(12) 0.0057(11) 0.0045(10) 0.0017(11)
    C17 0.056(2) 0.0365(17) 0.0163(13) 0.0209(14) 0.0063(13) 0.0094(12)
    C18 0.0226(14) 0.060(2) 0.0152(13) -0.0037(13) -0.0026(11) 0.0036(13)
    C19 0.0134(11) 0.0118(11) 0.0208(12) 0.0013(8) -0.0024(9) 0.0013(9)
    C20 0.0175(11) 0.0139(11) 0.0141(11) 0.0016(8) 0.0041(9) 0.0026(9)
    C21 0.0201(12) 0.0180(12) 0.0093(11) 0.0007(9) 0.0002(9) 0.0004(9)
    C22 0.0162(11) 0.0143(11) 0.0189(12) -0.0003(8) 0.0008(9) 0.0036(9)
    C23 0.0187(12) 0.0285(14) 0.0164(12) -0.0029(10) 0.0044(10) 0.0019(10)
    C24 0.0231(13) 0.0241(13) 0.0135(12) -0.0012(10) -0.0013(10) 0.0027(10)
    C25 0.0142(11) 0.0217(13) 0.0203(12) -0.0019(9) -0.0006(9) 0.0039(10)
    C26 0.0156(12) 0.0319(15) 0.0289(14) -0.0044(10) 0.0004(10) 0.0033(12)
    C27 0.0246(13) 0.0222(14) 0.0261(14) -0.0069(10) -0.0025(11) -0.0036(11)
    C28 0.0201(13) 0.0314(15) 0.0266(14) 0.0054(10) -0.0015(11) 0.0061(11)
_geom_special_details
;
All e.s.d.'s (except the e.s.d. in the dihedral angle between two l.s. planes)
are estimated using the full covariance matrix. The cell e.s.d.'s are taken
into account individually in the estimation of e.s.d.'s in distances, angles
and torsion angles; correlations between e.s.d.'s in cell parameters are only
used when they are defined by crystal symmetry. An approximate (isotropic)
treatment of cell e.s.d.'s is used for estimating e.s.d.'s involving l.s.
planes.
;
loop_
    _geom_bond_atom_site_label_1
    _geom_bond_atom_site_label_2
    _geom_bond_site_symmetry_2
    _geom_bond_distance
    _geom_bond_publ_flag
    Ni1 N1 . 1.9114(19) ?
    Ni1 N1 2_566 1.9114(19) ?
    Ni1 N2 . 1.9457(19) ?
    Ni1 N2 2_566 1.9457(19) ?
    Ni1 S1 . 3.2990(9) ?
    P1 O2 . 1.6226(16) ?
    P1 O1 . 1.6281(17) ?
    P1 S1 . 1.9413(9) ?
    P1 S2 . 1.9632(9) ?
    O1 C9 . 1.394(3) ?
    O2 C19 . 1.403(3) ?
    N1 C5 2_566 1.284(3) ?
    N1 C1 . 1.481(3) ?
    N2 C2 . 1.481(3) ?
    N2 C3 . 1.504(3) ?
    N2 H2N . 0.88(3) ?
    C1 C2 . 1.500(3) ?
    C1 H1A . 0.9900 ?
    C1 H1B . 0.9900 ?
    C2 H2A . 0.9900 ?
    C2 H2B . 0.9900 ?
    C3 C6 . 1.524(3) ?
    C3 C4 . 1.526(3) ?
    C3 C7 . 1.542(3) ?
    C4 C5 . 1.503(3) ?
    C4 H4A . 0.9900 ?
    C4 H4B . 0.9900 ?
    C5 N1 2_566 1.284(3) ?
    C5 C8 . 1.501(3) ?
    C6 H6A . 0.9800 ?
    C6 H6B . 0.9800 ?
    C6 H6C . 0.9800 ?
    C7 H7A . 0.9800 ?
    C7 H7B . 0.9800 ?
    C7 H7C . 0.9800 ?
    C8 H8A . 0.9800 ?
    C8 H8B . 0.9800 ?
    C8 H8C . 0.9800 ?
    C9 C14 . 1.380(3) ?
    C9 C10 . 1.390(3) ?
    C10 C11 . 1.384(3) ?
    C10 H10 . 0.9500 ?
    C11 C12 . 1.398(3) ?
    C11 H11 . 0.9500 ?
    C12 C13 . 1.388(3) ?
    C12 C15 . 1.532(3) ?
    C13 C14 . 1.394(3) ?
    C13 H13 . 0.9500 ?
    C14 H14 . 0.9500 ?
    C15 C17 . 1.519(4) ?
    C15 C18 . 1.534(3) ?
    C15 C16 . 1.536(3) ?
    C16 H16A . 0.9800 ?
    C16 H16B . 0.9800 ?
    C16 H16C . 0.9800 ?
    C17 H17A . 0.9800 ?
    C17 H17B . 0.9800 ?
    C17 H17C . 0.9800 ?
    C18 H18A . 0.9800 ?
    C18 H18B . 0.9800 ?
    C18 H18C . 0.9800 ?
    C19 C24 . 1.372(3) ?
    C19 C20 . 1.379(3) ?
    C20 C21 . 1.392(3) ?
    C20 H20 . 0.9500 ?
    C21 C22 . 1.399(3) ?
    C21 H21 . 0.9500 ?
    C22 C23 . 1.390(3) ?
    C22 C25 . 1.531(3) ?
    C23 C24 . 1.395(3) ?
    C23 H23 . 0.9500 ?
    C24 H24 . 0.9500 ?
    C25 C26 . 1.534(3) ?
    C25 C28 . 1.534(4) ?
    C25 C27 . 1.535(3) ?
    C26 H26A . 0.9800 ?
    C26 H26B . 0.9800 ?
    C26 H26C . 0.9800 ?
    C27 H27A . 0.9800 ?
    C27 H27B . 0.9800 ?
    C27 H27C . 0.9800 ?
    C28 H28A . 0.9800 ?
    C28 H28B . 0.9800 ?
    C28 H28C . 0.9800 ?
loop_
    _geom_angle_atom_site_label_1
    _geom_angle_atom_site_label_2
    _geom_angle_atom_site_label_3
    _geom_angle_site_symmetry_1
    _geom_angle_site_symmetry_3
    _geom_angle
    _geom_angle_publ_flag
    N1 Ni1 N1 . 2_566 180.0 ?
    N1 Ni1 N2 . . 86.13(8) ?
    N1 Ni1 N2 2_566 . 93.87(8) ?
    N1 Ni1 N2 . 2_566 93.87(8) ?
    N1 Ni1 N2 2_566 2_566 86.13(8) ?
    N2 Ni1 N2 . 2_566 180.0 ?
    N1 Ni1 S1 . . 78.48(6) ?
    N1 Ni1 S1 2_566 . 101.52(6) ?
    N2 Ni1 S1 . . 91.63(6) ?
    N2 Ni1 S1 2_566 . 88.37(6) ?
    O2 P1 O1 . . 101.95(9) ?
    O2 P1 S1 . . 106.69(7) ?
    O1 P1 S1 . . 112.73(6) ?
    O2 P1 S2 . . 111.23(6) ?
    O1 P1 S2 . . 103.62(7) ?
    S1 P1 S2 . . 119.33(4) ?
    P1 S1 Ni1 . . 109.04(3) ?
    C9 O1 P1 . . 126.04(15) ?
    C19 O2 P1 . . 122.48(14) ?
    C5 N1 C1 2_566 . 119.43(19) ?
    C5 N1 Ni1 2_566 . 129.37(16) ?
    C1 N1 Ni1 . . 110.98(14) ?
    C2 N2 C3 . . 115.10(18) ?
    C2 N2 Ni1 . . 106.77(14) ?
    C3 N2 Ni1 . . 119.71(14) ?
    C2 N2 H2N . . 109(2) ?
    C3 N2 H2N . . 104(2) ?
    Ni1 N2 H2N . . 101(2) ?
    N1 C1 C2 . . 106.80(18) ?
    N1 C1 H1A . . 110.4 ?
    C2 C1 H1A . . 110.4 ?
    N1 C1 H1B . . 110.4 ?
    C2 C1 H1B . . 110.4 ?
    H1A C1 H1B . . 108.6 ?
    N2 C2 C1 . . 105.96(19) ?
    N2 C2 H2A . . 110.5 ?
    C1 C2 H2A . . 110.5 ?
    N2 C2 H2B . . 110.5 ?
    C1 C2 H2B . . 110.5 ?
    H2A C2 H2B . . 108.7 ?
    N2 C3 C6 . . 111.51(19) ?
    N2 C3 C4 . . 106.03(19) ?
    C6 C3 C4 . . 111.42(19) ?
    N2 C3 C7 . . 110.55(18) ?
    C6 C3 C7 . . 109.24(19) ?
    C4 C3 C7 . . 107.99(18) ?
    C5 C4 C3 . . 116.19(19) ?
    C5 C4 H4A . . 108.2 ?
    C3 C4 H4A . . 108.2 ?
    C5 C4 H4B . . 108.2 ?
    C3 C4 H4B . . 108.2 ?
    H4A C4 H4B . . 107.4 ?
    N1 C5 C8 2_566 . 124.0(2) ?
    N1 C5 C4 2_566 . 121.0(2) ?
    C8 C5 C4 . . 114.9(2) ?
    C3 C6 H6A . . 109.5 ?
    C3 C6 H6B . . 109.5 ?
    H6A C6 H6B . . 109.5 ?
    C3 C6 H6C . . 109.5 ?
    H6A C6 H6C . . 109.5 ?
    H6B C6 H6C . . 109.5 ?
    C3 C7 H7A . . 109.5 ?
    C3 C7 H7B . . 109.5 ?
    H7A C7 H7B . . 109.5 ?
    C3 C7 H7C . . 109.5 ?
    H7A C7 H7C . . 109.5 ?
    H7B C7 H7C . . 109.5 ?
    C5 C8 H8A . . 109.5 ?
    C5 C8 H8B . . 109.5 ?
    H8A C8 H8B . . 109.5 ?
    C5 C8 H8C . . 109.5 ?
    H8A C8 H8C . . 109.5 ?
    H8B C8 H8C . . 109.5 ?
    C14 C9 C10 . . 120.5(2) ?
    C14 C9 O1 . . 123.8(2) ?
    C10 C9 O1 . . 115.6(2) ?
    C11 C10 C9 . . 119.6(2) ?
    C11 C10 H10 . . 120.2 ?
    C9 C10 H10 . . 120.2 ?
    C10 C11 C12 . . 121.6(2) ?
    C10 C11 H11 . . 119.2 ?
    C12 C11 H11 . . 119.2 ?
    C13 C12 C11 . . 117.2(2) ?
    C13 C12 C15 . . 123.0(2) ?
    C11 C12 C15 . . 119.8(2) ?
    C12 C13 C14 . . 122.3(2) ?
    C12 C13 H13 . . 118.8 ?
    C14 C13 H13 . . 118.8 ?
    C9 C14 C13 . . 118.8(2) ?
    C9 C14 H14 . . 120.6 ?
    C13 C14 H14 . . 120.6 ?
    C17 C15 C12 . . 112.5(2) ?
    C17 C15 C18 . . 108.5(2) ?
    C12 C15 C18 . . 109.3(2) ?
    C17 C15 C16 . . 108.0(2) ?
    C12 C15 C16 . . 109.77(19) ?
    C18 C15 C16 . . 108.7(2) ?
    C15 C16 H16A . . 109.5 ?
    C15 C16 H16B . . 109.5 ?
    H16A C16 H16B . . 109.5 ?
    C15 C16 H16C . . 109.5 ?
    H16A C16 H16C . . 109.5 ?
    H16B C16 H16C . . 109.5 ?
    C15 C17 H17A . . 109.5 ?
    C15 C17 H17B . . 109.5 ?
    H17A C17 H17B . . 109.5 ?
    C15 C17 H17C . . 109.5 ?
    H17A C17 H17C . . 109.5 ?
    H17B C17 H17C . . 109.5 ?
    C15 C18 H18A . . 109.5 ?
    C15 C18 H18B . . 109.5 ?
    H18A C18 H18B . . 109.5 ?
    C15 C18 H18C . . 109.5 ?
    H18A C18 H18C . . 109.5 ?
    H18B C18 H18C . . 109.5 ?
    C24 C19 C20 . . 121.0(2) ?
    C24 C19 O2 . . 119.5(2) ?
    C20 C19 O2 . . 119.3(2) ?
    C19 C20 C21 . . 119.0(2) ?
    C19 C20 H20 . . 120.5 ?
    C21 C20 H20 . . 120.5 ?
    C20 C21 C22 . . 121.9(2) ?
    C20 C21 H21 . . 119.1 ?
    C22 C21 H21 . . 119.1 ?
    C23 C22 C21 . . 116.9(2) ?
    C23 C22 C25 . . 123.1(2) ?
    C21 C22 C25 . . 119.9(2) ?
    C22 C23 C24 . . 121.9(2) ?
    C22 C23 H23 . . 119.1 ?
    C24 C23 H23 . . 119.1 ?
    C19 C24 C23 . . 119.3(2) ?
    C19 C24 H24 . . 120.4 ?
    C23 C24 H24 . . 120.4 ?
    C22 C25 C26 . . 112.07(19) ?
    C22 C25 C28 . . 109.5(2) ?
    C26 C25 C28 . . 108.1(2) ?
    C22 C25 C27 . . 109.1(2) ?
    C26 C25 C27 . . 108.7(2) ?
    C28 C25 C27 . . 109.3(2) ?
    C25 C26 H26A . . 109.5 ?
    C25 C26 H26B . . 109.5 ?
    H26A C26 H26B . . 109.5 ?
    C25 C26 H26C . . 109.5 ?
    H26A C26 H26C . . 109.5 ?
    H26B C26 H26C . . 109.5 ?
    C25 C27 H27A . . 109.5 ?
    C25 C27 H27B . . 109.5 ?
    H27A C27 H27B . . 109.5 ?
    C25 C27 H27C . . 109.5 ?
    H27A C27 H27C . . 109.5 ?
    H27B C27 H27C . . 109.5 ?
    C25 C28 H28A . . 109.5 ?
    C25 C28 H28B . . 109.5 ?
    H28A C28 H28B . . 109.5 ?
    C25 C28 H28C . . 109.5 ?
    H28A C28 H28C . . 109.5 ?
    H28B C28 H28C . . 109.5 ?
loop_
    _geom_torsion_atom_site_label_1
    _geom_torsion_atom_site_label_2
    _geom_torsion_atom_site_label_3
    _geom_torsion_atom_site_label_4
    _geom_torsion_site_symmetry_1
    _geom_torsion_site_symmetry_2
    _geom_torsion_site_symmetry_3
    _geom_torsion_site_symmetry_4
    _geom_torsion
    _geom_torsion_publ_flag
    O2 P1 S1 Ni1 . . . . 179.72(6) ?
    O1 P1 S1 Ni1 . . . . 68.62(7) ?
    S2 P1 S1 Ni1 . . . . -53.26(5) ?
    N1 Ni1 S1 P1 . . . . 126.44(7) ?
    N1 Ni1 S1 P1 2_566 . . . -53.56(7) ?
    N2 Ni1 S1 P1 . . . . -147.85(6) ?
    N2 Ni1 S1 P1 2_566 . . . 32.15(6) ?
    O2 P1 O1 C9 . . . . -82.29(18) ?
    S1 P1 O1 C9 . . . . 31.73(19) ?
    S2 P1 O1 C9 . . . . 162.11(15) ?
    O1 P1 O2 C19 . . . . -63.81(18) ?
    S1 P1 O2 C19 . . . . 177.78(15) ?
    S2 P1 O2 C19 . . . . 46.09(18) ?
    N2 Ni1 N1 C5 . . . 2_566 -169.7(2) ?
    N2 Ni1 N1 C5 2_566 . . 2_566 10.3(2) ?
    S1 Ni1 N1 C5 . . . 2_566 -77.3(2) ?
    N2 Ni1 N1 C1 . . . . 4.72(15) ?
    N2 Ni1 N1 C1 2_566 . . . -175.28(15) ?
    S1 Ni1 N1 C1 . . . . 97.18(14) ?
    N1 Ni1 N2 C2 . . . . 23.67(14) ?
    N1 Ni1 N2 C2 2_566 . . . -156.33(14) ?
    S1 Ni1 N2 C2 . . . . -54.67(14) ?
    N1 Ni1 N2 C3 . . . . 156.67(17) ?
    N1 Ni1 N2 C3 2_566 . . . -23.33(17) ?
    S1 Ni1 N2 C3 . . . . 78.33(16) ?
    C5 N1 C1 C2 2_566 . . . 143.3(2) ?
    Ni1 N1 C1 C2 . . . . -31.7(2) ?
    C3 N2 C2 C1 . . . . 178.12(18) ?
    Ni1 N2 C2 C1 . . . . -46.42(19) ?
    N1 C1 C2 N2 . . . . 50.7(2) ?
    C2 N2 C3 C6 . . . . 66.1(2) ?
    Ni1 N2 C3 C6 . . . . -63.2(2) ?
    C2 N2 C3 C4 . . . . -172.42(17) ?
    Ni1 N2 C3 C4 . . . . 58.2(2) ?
    C2 N2 C3 C7 . . . . -55.6(2) ?
    Ni1 N2 C3 C7 . . . . 175.03(14) ?
    N2 C3 C4 C5 . . . . -66.3(2) ?
    C6 C3 C4 C5 . . . . 55.2(3) ?
    C7 C3 C4 C5 . . . . 175.17(19) ?
    C3 C4 C5 N1 . . . 2_566 36.6(3) ?
    C3 C4 C5 C8 . . . . -145.5(2) ?
    P1 O1 C9 C14 . . . . 42.9(3) ?
    P1 O1 C9 C10 . . . . -140.20(18) ?
    C14 C9 C10 C11 . . . . -0.3(3) ?
    O1 C9 C10 C11 . . . . -177.36(19) ?
    C9 C10 C11 C12 . . . . 0.1(3) ?
    C10 C11 C12 C13 . . . . 0.1(3) ?
    C10 C11 C12 C15 . . . . -179.4(2) ?
    C11 C12 C13 C14 . . . . 0.0(3) ?
    C15 C12 C13 C14 . . . . 179.5(2) ?
    C10 C9 C14 C13 . . . . 0.4(3) ?
    O1 C9 C14 C13 . . . . 177.2(2) ?
    C12 C13 C14 C9 . . . . -0.2(3) ?
    C13 C12 C15 C17 . . . . 4.9(3) ?
    C11 C12 C15 C17 . . . . -175.5(2) ?
    C13 C12 C15 C18 . . . . -115.6(3) ?
    C11 C12 C15 C18 . . . . 63.9(3) ?
    C13 C12 C15 C16 . . . . 125.3(2) ?
    C11 C12 C15 C16 . . . . -55.2(3) ?
    P1 O2 C19 C24 . . . . 98.6(2) ?
    P1 O2 C19 C20 . . . . -86.2(2) ?
    C24 C19 C20 C21 . . . . 0.8(4) ?
    O2 C19 C20 C21 . . . . -174.3(2) ?
    C19 C20 C21 C22 . . . . 0.5(4) ?
    C20 C21 C22 C23 . . . . -1.6(4) ?
    C20 C21 C22 C25 . . . . 177.9(2) ?
    C21 C22 C23 C24 . . . . 1.5(4) ?
    C25 C22 C23 C24 . . . . -178.0(2) ?
    C20 C19 C24 C23 . . . . -0.9(4) ?
    O2 C19 C24 C23 . . . . 174.2(2) ?
    C22 C23 C24 C19 . . . . -0.3(4) ?
    C23 C22 C25 C26 . . . . 9.1(3) ?
    C21 C22 C25 C26 . . . . -170.4(2) ?
    C23 C22 C25 C28 . . . . -110.9(3) ?
    C21 C22 C25 C28 . . . . 69.6(3) ?
    C23 C22 C25 C27 . . . . 129.5(3) ?
    C21 C22 C25 C27 . . . . -50.0(3) ?
loop_
    _geom_hbond_atom_site_label_D
    _geom_hbond_atom_site_label_H
    _geom_hbond_atom_site_label_A
    _geom_hbond_site_symmetry_A
    _geom_hbond_distance_DH
    _geom_hbond_distance_HA
    _geom_hbond_distance_DA
    _geom_hbond_angle_DHA
    N2 H2N S2 2_566 0.88(3) 2.70(3) 3.542(2) 162(3)
    C7 H7A S2 2_566 0.98 2.82 3.703(3) 150
data_global
_journal_date_recd_electronic     2010-11-21
_journal_date_accepted     2010-11-27
_journal_name_full     'Acta Crystallographica, Section E'
_journal_year     2011
_journal_volume     67
_journal_issue      1
_journal_page_first     m17
_journal_page_last     m17
_journal_paper_category     QM
_journal_coeditor_code     PV2360
_publ_contact_author_name     'Bin Xie'
_publ_contact_author_address
;Research Institute of Functional Material,
  Sichuan University of Science and Engineering,
  643000 Zigong,Sichuan,
  People's Republic of China
;
_publ_contact_author_email     xiebinqhg@sina.com
_publ_contact_author_fax     '+86 813 5505838'
_publ_contact_author_phone     '+86 813 5505969'
_publ_section_title
;
(5,7,7,12,14,14-Hexamethyl-1,4,8,11-tetraazacyclotetradeca-4,11-diene)nickel(II)
bis[<i>O</i>,<i>O</i>'-bis(4-<i>tert</i>-butylphenyl) dithiophosphate]
;
loop_
    _publ_author_name
    _publ_author_footnote
    _publ_author_address
    'Chuan Lai' .
;
College of Material and Chemical Engineering,
Sichuan University of Science and Engineering,
643000 Zigong, Sichuan,
People's Republic of China
;
    'Bin Xie ' .
;
Research Institute of Functional Material,
Sichuan University of Science and Engineering,
643000 Zigong, Sichuan,
People's Republic of China
;
    'Li-Ke Zou' .
;
Research Institute of Functional Material,
Sichuan University of Science and Engineering,
643000 Zigong, Sichuan,
People's Republic of China
;
    'Jian-Shen Feng' .
;
Research Institute of Functional Material,
Sichuan University of Science and Engineering,
643000 Zigong, Sichuan,
People's Republic of China
;
_publ_section_synopsis     .
