# Supplementary material for: (5,7,7,12,14,14-Hexamethyl-1,4,8,11-tetra­aza­cyclo­tetra­deca-4,11-diene)nickel(II) bis­[O,O′-bis­(4-tert-butyl­phen­yl) dithio­phosphate]
Source: Acta Crystallogr Sect E Struct Rep Online. 2010 Dec 4;67(Pt 1):m17. doi: 10.1107/S1600536810049615 (PMC3050131; doi:10.1107/S1600536810049615)
Supplement: Supplementary file 2 [file e-67-00m17-Isup2.hkl]

# 
# h,k,l, Fc-squared, Fo-squared, sigma(Fo-squared) and status flag 
# 
data_I
_shelx_title ' Y2831 in P-1' 
_shelx_refln_list_code          4 
_shelx_F_calc_maximum      165.09 
_exptl_crystal_F_000       602.00 
_reflns_d_resolution_high  0.7700 
 
loop_ 
 _symmetry_equiv_pos_as_xyz 
 'x, y, z' 
 '-x, -y, -z' 
 
_cell_length_a     9.4451 
_cell_length_b    12.1675 
_cell_length_c    12.7396 
_cell_angle_alpha  95.965 
_cell_angle_beta   91.360 
_cell_angle_gamma  99.787 
 
_shelx_F_squared_multiplier     1.000 
 
loop_ 
 _refln_index_h 
 _refln_index_k 
 _refln_index_l 
 _refln_F_squared_calc 
 _refln_F_squared_meas 
 _refln_F_squared_sigma 
 _refln_observed_status 
   2   0   0     8851.33     9638.80     34.63 o 
   3   0   0     4116.34     4390.66     23.01 o 
   4   0   0      477.76      463.71     10.01 o 
   5   0   0     3152.33     2984.48     38.73 o 
   6   0   0      169.72      233.23     23.42 o 
   7   0   0     1025.95     1082.22     37.26 o 
   8   0   0       76.65       88.55     21.10 o 
   9   0   0       76.30       64.38     17.02 o 
  10   0   0      293.01      270.76     38.05 o 
  11   0   0      538.69      533.34     31.13 o 
  12   0   0       23.00       69.40     20.57 o 
 -12   1   0      279.20      239.14     32.90 o 
 -11   1   0      344.58      226.66     23.63 o 
 -10   1   0       58.63       47.63     34.04 o 
  -9   1   0       13.38       21.28     15.11 o 
  -8   1   0      244.57      275.43     26.61 o 
  -7   1   0     1015.70     1028.57     42.37 o 
  -6   1   0       21.43       14.49     15.01 o 
  -5   1   0     3212.86     3367.85     57.15 o 
  -4   1   0     1307.70     1345.84     15.75 o 
  -3   1   0     7590.23     8119.99     42.65 o 
  -2   1   0     4205.67     4170.15     17.62 o 
   1   1   0       70.01       99.23      4.60 o 
   2   1   0    17313.85    18872.73     70.82 o 
   3   1   0     5561.33     5973.10     28.48 o 
   4   1   0     8653.73     9807.58     81.32 o 
   5   1   0      226.55      290.81     14.39 o 
   6   1   0      168.81      185.59     18.86 o 
   7   1   0      323.68      328.15     28.75 o 
   8   1   0        1.41      -10.32     13.96 o 
   9   1   0     1203.92     1149.23     24.17 o 
  10   1   0      522.53      626.28     35.38 o 
  11   1   0       46.28       49.99     18.77 o 
 -12   2   0        7.49      -17.83     23.72 o 
 -11   2   0       64.70       57.33     15.22 o 
 -10   2   0        1.59       14.26     13.25 o 
  -9   2   0      578.69      566.37     22.85 o 
  -8   2   0     2843.71     2759.74     50.61 o 
  -7   2   0      125.48       79.80     21.06 o 
  -6   2   0      805.91      845.34     38.50 o 
  -5   2   0      433.76      453.62     16.42 o 
  -4   2   0     1281.26     1236.39     22.95 o 
  -3   2   0     3532.43     3597.14     24.99 o 
  -2   2   0     3077.80     3197.69     21.71 o 
  -1   2   0    27254.27    29492.40    134.22 o 
   0   2   0        5.02       15.95      4.80 o 
   1   2   0    23282.06    25393.04    151.32 o 
   2   2   0     4142.56     4174.05     26.36 o 
   3   2   0      442.01      440.97      9.67 o 
   4   2   0      109.13       90.92      8.48 o 
   5   2   0     2330.75     2231.49     37.29 o 
   6   2   0      342.70      404.31     21.77 o 
   7   2   0      189.68      200.31     18.20 o 
   8   2   0      333.65      334.26     25.05 o 
   9   2   0      385.53      439.19     20.67 o 
  10   2   0        6.41        2.66     10.49 o 
  11   2   0       25.90       43.99     17.91 o 
 -12   3   0        2.10      -23.91     23.91 o 
 -11   3   0        1.20       26.08     15.00 o 
 -10   3   0      574.61      590.86     48.63 o 
  -9   3   0      639.63      632.42     21.92 o 
  -8   3   0      482.08      478.56     24.67 o 
  -7   3   0      338.90      346.19     38.16 o 
  -6   3   0        1.02        6.41      8.60 o 
  -5   3   0     1301.29     1263.57     22.90 o 
  -4   3   0     2067.98     2054.36     30.48 o 
  -3   3   0      798.22      769.15     12.18 o 
  -2   3   0        0.94       -5.54      6.84 o 
  -1   3   0     8124.51     8680.15     51.99 o 
   0   3   0     3484.82     3772.12     17.89 o 
   1   3   0    22543.06    25310.00    147.05 o 
   2   3   0     3726.02     3880.08     16.64 o 
   3   3   0     5640.25     6038.82     52.95 o 
   4   3   0       14.37        2.64      8.43 o 
   5   3   0      142.00      132.90     17.65 o 
   6   3   0     2882.12     2890.33     64.02 o 
   7   3   0        0.67       -4.91     13.35 o 
   8   3   0     1025.35     1031.93     29.75 o 
   9   3   0       66.78      105.93     29.06 o 
  10   3   0       12.81        6.43     10.11 o 
  11   3   0      197.07      252.73     26.93 o 
 -12   4   0       32.24       51.35     39.62 o 
 -11   4   0      133.65      153.38     21.33 o 
 -10   4   0      216.95      205.85     38.55 o 
  -9   4   0       38.57       54.10     18.26 o 
  -8   4   0      542.03      536.34     35.26 o 
  -7   4   0      474.12      471.25     31.90 o 
  -6   4   0     2236.62     2225.60     57.19 o 
  -5   4   0     1055.32      991.81     28.32 o 
  -4   4   0      100.40       98.84      8.30 o 
  -3   4   0        0.70       -2.14      6.38 o 
  -2   4   0        1.21        3.26      6.50 o 
  -1   4   0     3554.94     3741.16     16.27 o 
   0   4   0      497.97      497.66      7.97 o 
   1   4   0     1439.44     1438.23     16.28 o 
   2   4   0      381.50      389.57      7.21 o 
   3   4   0     2574.01     2777.36     29.15 o 
   4   4   0      170.44      156.43     13.17 o 
   5   4   0     1506.79     1529.33     54.22 o 
   6   4   0      250.88      249.75     20.48 o 
   7   4   0      203.35      166.20     30.97 o 
   8   4   0       96.77       92.20     15.76 o 
   9   4   0       19.02       20.59     14.36 o 
  10   4   0      228.61      194.91     23.89 o 
  11   4   0      176.60      160.12     22.85 o 
 -12   5   0      199.03      228.96     41.89 o 
 -11   5   0      451.26      447.45     70.34 o 
 -10   5   0       88.19       84.25     21.74 o 
  -9   5   0       33.65       37.00     31.48 o 
  -8   5   0      520.23      508.59     40.96 o 
  -7   5   0      949.78      948.49     49.58 o 
  -6   5   0     4209.92     4337.60     89.27 o 
  -5   5   0       54.57       78.09     21.67 o 
  -4   5   0        6.97       15.38     15.96 o 
  -3   5   0      185.81      205.39     13.15 o 
  -2   5   0      844.83      715.85     12.04 o 
  -1   5   0     1525.43     1759.01     17.70 o 
   0   5   0     2014.07     2028.49     20.36 o 
   1   5   0        5.58       22.72      5.43 o 
   2   5   0     1913.27     2057.27     22.10 o 
   3   5   0     4258.70     4507.68     78.91 o 
   4   5   0     1153.14     1125.51     18.11 o 
   5   5   0     1247.30     1274.54     28.49 o 
   6   5   0      778.29      758.60     21.81 o 
   7   5   0       26.65       33.06     13.38 o 
   8   5   0      222.73      216.89     16.84 o 
   9   5   0       27.59       17.67     12.11 o 
  10   5   0      569.95      432.81     77.24 o 
 -11   6   0        3.22       11.36      9.85 o 
 -10   6   0        3.60       -6.38     13.99 o 
  -9   6   0      796.58      839.39     38.80 o 
  -8   6   0      113.90      117.22     27.80 o 
  -7   6   0     1992.83     2028.63    151.94 o 
  -6   6   0        0.53       45.87     17.51 o 
  -5   6   0      114.43      131.15     43.22 o 
  -4   6   0      616.10      567.70     19.59 o 
  -3   6   0       59.60       39.63      9.76 o 
  -2   6   0     3343.86     3379.92    107.44 o 
  -1   6   0       20.69       24.13      6.78 o 
   0   6   0      410.03      413.71     10.57 o 
   1   6   0      166.18      191.34      8.29 o 
   2   6   0      946.72      936.17     16.74 o 
   3   6   0      760.07      793.69     25.44 o 
   4   6   0     1998.97     2068.72     39.36 o 
   5   6   0       50.69       52.03     14.57 o 
   6   6   0       14.28       26.23     16.29 o 
   7   6   0      369.42      344.34     17.91 o 
   8   6   0        6.96       10.87     10.90 o 
   9   6   0       31.95       36.38     16.57 o 
  10   6   0       16.03       26.95     16.30 o 
 -11   7   0       51.38       54.57     22.60 o 
 -10   7   0     1083.50     1104.75     50.35 o 
  -9   7   0        6.37       17.80     18.14 o 
  -8   7   0       94.51       95.64     17.73 o 
  -7   7   0      144.25      181.45     37.55 o 
  -6   7   0      190.80      176.04     21.78 o 
  -5   7   0     3003.64     3128.68     68.52 o 
  -4   7   0     1005.97     1016.03     35.93 o 
  -3   7   0      124.78      120.84      9.84 o 
  -2   7   0     2060.18     2216.25     41.55 o 
  -1   7   0        3.65       12.95      5.64 o 
   0   7   0      324.87      291.57     31.27 o 
   1   7   0     1072.47     1031.97     18.95 o 
   2   7   0        1.29       15.19      5.83 o 
   3   7   0      300.98      316.37     19.07 o 
   4   7   0        9.67       12.21      9.88 o 
   5   7   0      129.00      134.69     15.35 o 
   6   7   0       75.14       74.48     14.33 o 
   7   7   0      299.57      344.51     18.56 o 
   8   7   0       52.79       43.23     11.59 o 
   9   7   0        6.93        5.22     11.22 o 
 -11   8   0      250.58      199.72     39.42 o 
 -10   8   0      627.87      685.00     30.71 o 
  -9   8   0      527.31      531.50     25.73 o 
  -8   8   0      115.42      119.11     20.71 o 
  -7   8   0      254.44      256.76     28.44 o 
  -6   8   0      366.95      404.84     30.19 o 
  -5   8   0     1926.66     1939.73     48.89 o 
  -4   8   0      235.09      200.80     24.20 o 
  -3   8   0      488.23      524.90     30.36 o 
  -2   8   0     1214.39     1251.31     40.25 o 
  -1   8   0        5.09       13.85      8.29 o 
   0   8   0      733.03      707.44     18.13 o 
   1   8   0       95.64      107.02      9.85 o 
   2   8   0      355.64      410.25     24.86 o 
   3   8   0       96.06      107.07     14.33 o 
   4   8   0       11.03       24.30     13.80 o 
   5   8   0     1271.43     1285.47     30.73 o 
   6   8   0      319.70      311.41     18.93 o 
   7   8   0        5.49       17.92     10.96 o 
   8   8   0       11.03       12.28     10.83 o 
   9   8   0        0.53       39.70     12.83 o 
 -11   9   0      374.67      348.40     28.16 o 
 -10   9   0      219.81      211.47     26.58 o 
  -9   9   0      175.84      211.21     37.79 o 
  -8   9   0      511.64      501.97     31.87 o 
  -7   9   0      158.72      127.42     23.69 o 
  -6   9   0     1142.87     1077.33     33.09 o 
  -5   9   0      178.82      179.05     24.54 o 
  -4   9   0       85.87       70.21     23.32 o 
  -3   9   0      261.69      302.99     43.02 o 
  -2   9   0      274.68      245.89     17.86 o 
  -1   9   0      618.70      633.46     25.06 o 
   0   9   0        0.50        5.64      7.57 o 
   1   9   0     1096.26     1075.63     28.15 o 
   2   9   0      477.90      476.91     23.96 o 
   3   9   0      181.81      198.13     14.45 o 
   4   9   0      612.81      628.69     22.21 o 
   5   9   0      139.37      165.64     15.30 o 
   6   9   0       41.63       47.80     12.60 o 
   7   9   0      309.41      284.26     16.94 o 
   8   9   0        0.66        5.99     10.84 o 
 -10  10   0       61.80       71.62     20.52 o 
  -9  10   0      603.37      641.92     29.94 o 
  -8  10   0      111.72      135.46     22.51 o 
  -7  10   0        1.07       18.78     19.26 o 
  -6  10   0        2.07       -9.43     15.57 o 
  -5  10   0      119.52       99.58     23.71 o 
  -4  10   0     1167.98     1141.06     32.72 o 
  -3  10   0     2292.39     2383.61     47.21 o 
  -2  10   0      641.36      667.97     23.44 o 
  -1  10   0       44.30       44.59     16.29 o 
   0  10   0      389.88      355.84     15.03 o 
   1  10   0        1.23       10.55      9.34 o 
   2  10   0      573.75      589.65     22.18 o 
   3  10   0      125.78      119.52     14.84 o 
   4  10   0      833.91      809.74     25.55 o 
   5  10   0      424.94      421.59     23.39 o 
   6  10   0      222.76      250.89     16.17 o 
   7  10   0       39.60       40.32     12.87 o 
 -10  11   0      123.28       92.74     21.30 o 
  -9  11   0      548.09      556.02     26.96 o 
  -8  11   0       67.68       34.45     26.04 o 
  -7  11   0      422.50      426.65     26.53 o 
  -6  11   0       54.23       50.09     17.31 o 
  -5  11   0       97.78      132.28     21.07 o 
  -4  11   0      566.11      590.63     38.12 o 
  -3  11   0      430.19      423.52     37.99 o 
  -2  11   0      183.61      162.45     19.34 o 
  -1  11   0       15.46        6.63     10.25 o 
   0  11   0       79.95       70.22     23.32 o 
   1  11   0     1242.67     1376.17     31.99 o 
   2  11   0      207.59      197.58     27.01 o 
   3  11   0        7.60       12.14      4.40 o 
   4  11   0      134.41      123.43     14.50 o 
   5  11   0      133.03      133.83     14.39 o 
   6  11   0     1822.31     1851.67     43.96 o 
   7  11   0      221.92      223.36     24.30 o 
  -9  12   0       29.77       14.76     18.09 o 
  -8  12   0       31.87       18.95     23.80 o 
  -7  12   0      126.56      177.85     23.59 o 
  -6  12   0       28.74       36.07     22.03 o 
  -5  12   0      423.13      440.60     24.51 o 
  -4  12   0        1.59       23.79     12.11 o 
  -3  12   0      271.81      247.64     36.84 o 
  -2  12   0      229.44      262.96     39.68 o 
  -1  12   0       68.96       48.61     30.71 o 
   0  12   0      622.41      570.99     24.70 o 
   1  12   0      192.39      182.24     27.70 o 
   2  12   0      563.38      534.21     25.63 o 
   3  12   0      501.99      530.43     43.69 o 
   4  12   0      530.16      607.50     56.18 o 
   5  12   0      892.16      899.43     70.98 o 
   6  12   0       30.19       30.34     16.08 o 
  -8  13   0       89.68       93.88     18.10 o 
  -7  13   0       49.64       27.43     13.56 o 
  -6  13   0       27.76       33.96     12.61 o 
  -5  13   0       12.14       16.47     14.55 o 
  -4  13   0      449.86      175.98     20.88 o 
  -3  13   0       99.32       36.55     60.75 o 
  -2  13   0      567.22      401.71     37.99 o 
  -1  13   0      189.31      165.86     37.35 o 
   0  13   0      595.10      673.92     48.02 o 
   1  13   0       97.01      125.09     35.36 o 
   2  13   0       29.05       50.62     35.54 o 
   3  13   0       81.52       64.28     43.47 o 
   4  13   0       37.71       20.58     10.81 o 
   5  13   0      684.24      673.28     30.71 o 
  -7  14   0        0.50      -11.76     22.09 o 
  -6  14   0       31.29       22.03     25.78 o 
  -5  14   0       17.57       17.05     24.48 o 
  -4  14   0      373.85      323.68     47.39 o 
  -3  14   0      593.66      641.52     42.79 o 
  -2  14   0      107.37       71.69     25.39 o 
  -1  14   0      206.72      180.24     38.38 o 
   0  14   0       15.84       -4.11     23.81 o 
   2  14   0      642.14      667.46     44.49 o 
   3  14   0      150.47      131.60     41.33 o 
  -5  15   0       11.92       52.86     35.30 o 
  -4  15   0       75.27       65.04     34.09 o 
  -3  15   0       34.29       42.31     24.06 o 
  -2  15   0       48.73       48.42     32.82 o 
  -1  15   0       52.11       46.84     33.46 o 
   0  15   0       29.40       61.53     35.27 o 
   1  15   0      370.71      436.62     38.68 o 
  -1 -15   1       44.84      112.46     37.20 o 
   0 -15   1      156.40      210.92     43.49 o 
   1 -15   1        2.72        3.02     23.12 o 
   2 -15   1       59.55       49.17     32.64 o 
   3 -15   1        0.47       53.28     33.18 o 
   4 -15   1       50.16       21.31     24.84 o 
   5 -15   1        5.53       39.35     36.54 o 
  -3 -14   1       44.39       37.54     18.71 o 
  -2 -14   1      264.82      329.69     24.99 o 
  -1 -14   1        1.64        8.82     24.78 o 
   0 -14   1        8.99        1.81     25.99 o 
   1 -14   1       60.76       32.04     22.70 o 
   2 -14   1      404.09      451.33     40.41 o 
   3 -14   1        8.39       37.84     25.17 o 
   4 -14   1      276.82      325.76     38.74 o 
   5 -14   1      128.38      143.22     44.18 o 
   6 -14   1       36.66       25.95     23.95 o 
   7 -14   1        7.26        3.93     12.68 o 
  -5 -13   1      460.48      453.52     37.19 o 
  -4 -13   1      390.93      313.02     44.07 o 
  -3 -13   1       25.65       30.64     13.72 o 
  -2 -13   1       55.63       44.06     21.85 o 
   0 -13   1      432.69      223.55     19.31 o 
   1 -13   1      156.76      136.66     20.20 o 
   2 -13   1     1344.52     1366.36     34.46 o 
   3 -13   1      442.66      399.62     21.42 o 
   4 -13   1      203.19      204.16     20.09 o 
   5 -13   1        1.26       23.63     36.72 o 
   6 -13   1       64.27       59.81     37.51 o 
   7 -13   1       44.02       16.23     22.39 o 
   8 -13   1      276.03      330.08     33.91 o 
  -6 -12   1      105.52      101.76     21.75 o 
  -5 -12   1      328.18      261.01     36.38 o 
  -4 -12   1       26.41       17.03     23.15 o 
  -3 -12   1      499.43      482.41     21.87 o 
  -2 -12   1      231.14      262.78     21.36 o 
  -1 -12   1      458.36      511.24     26.44 o 
   0 -12   1      128.22      104.14     32.16 o 
   1 -12   1      186.61      185.86     33.61 o 
   2 -12   1      303.10      292.34     20.42 o 
   3 -12   1       16.57       21.35     11.97 o 
   4 -12   1      511.86      486.11     31.31 o 
   5 -12   1      210.87      210.66     21.50 o 
   6 -12   1       38.75       37.14     19.26 o 
   7 -12   1       91.61      100.18     34.89 o 
   8 -12   1      206.52      207.53     23.97 o 
   9 -12   1        7.22        9.41     16.71 o 
  -7 -11   1        0.54       15.60     16.37 o 
  -6 -11   1      975.40      963.92     28.64 o 
  -5 -11   1      520.51      494.53     23.54 o 
  -4 -11   1       30.44       23.52      7.88 o 
  -3 -11   1        3.71       -0.76      6.70 o 
  -2 -11   1       78.68       86.36     13.98 o 
  -1 -11   1     1608.80     1649.29     55.85 o 
   0 -11   1      155.66      141.90     27.58 o 
   1 -11   1      407.53      419.50     48.78 o 
   2 -11   1      730.46      681.72     29.90 o 
   3 -11   1      376.61      383.88     23.66 o 
   4 -11   1     2372.68     2383.94     74.59 o 
   5 -11   1        0.55       11.74     18.65 o 
   6 -11   1        5.40       28.24     21.04 o 
   7 -11   1       47.98       40.69     20.10 o 
   8 -11   1       53.93       61.48     21.35 o 
   9 -11   1      307.05      365.85     22.83 o 
  10 -11   1      134.78      167.90     44.17 o 
  -8 -10   1       13.05        6.08      9.90 o 
  -7 -10   1      126.51      136.74     26.24 o 
  -6 -10   1       15.82       12.25      9.80 o 
  -5 -10   1       12.09       15.56     11.88 o 
  -4 -10   1     1608.44     1694.95     43.45 o 
  -3 -10   1       45.07       36.99     10.70 o 
  -2 -10   1      876.05      868.06     25.26 o 
  -1 -10   1       73.51       60.89     15.82 o 
   0 -10   1      535.19      598.58     25.66 o 
   1 -10   1      652.34      659.22     24.95 o 
   2 -10   1      739.42      728.42     27.96 o 
   3 -10   1     3372.37     3406.05     60.45 o 
   4 -10   1      883.45      871.53     50.24 o 
   5 -10   1       54.43       45.92     24.75 o 
   6 -10   1      327.22      329.77     38.50 o 
   7 -10   1      263.80      228.37     22.88 o 
   8 -10   1      675.56      679.87     36.28 o 
   9 -10   1      133.21      154.79     23.88 o 
  10 -10   1        9.47       14.05     27.47 o 
  -8  -9   1        2.45       18.28     12.50 o 
  -7  -9   1      138.95      173.16     30.11 o 
  -6  -9   1        7.38       13.26      9.59 o 
  -5  -9   1       95.82      109.56     19.02 o 
  -4  -9   1      722.32      712.82     20.15 o 
  -3  -9   1       27.74       18.60     10.67 o 
  -2  -9   1      486.98      507.84     21.81 o 
  -1  -9   1      523.49      532.80     34.04 o 
   0  -9   1      676.91      686.60     28.15 o 
   1  -9   1      791.74      754.67     54.55 o 
   2  -9   1      156.53      186.49     59.81 o 
   3  -9   1     1229.37     1238.50     36.87 o 
   4  -9   1       27.23       29.13     19.32 o 
   5  -9   1     2179.56     2239.74     50.50 o 
   6  -9   1      674.95      719.56     74.68 o 
   7  -9   1       87.28       49.81     20.72 o 
   8  -9   1      201.69      202.70     31.61 o 
   9  -9   1      103.74      100.05     19.74 o 
  10  -9   1       81.99       92.63     31.78 o 
  11  -9   1      273.95      249.34     46.72 o 
  -9  -8   1       13.47       22.48     10.85 o 
  -8  -8   1       30.37       28.37     11.46 o 
  -7  -8   1       33.57       57.76     14.00 o 
  -6  -8   1      222.44      272.07     18.35 o 
  -5  -8   1     3230.63     3216.74     59.59 o 
  -4  -8   1       25.24       26.89     10.79 o 
  -3  -8   1      101.32      106.54     14.50 o 
  -2  -8   1        1.17       11.26      7.26 o 
  -1  -8   1       53.10       63.30     10.51 o 
   0  -8   1     2762.15     2775.26     74.36 o 
   1  -8   1     1227.38     1230.12     28.12 o 
   2  -8   1      259.82      245.55     23.80 o 
   3  -8   1      163.40      160.72     26.78 o 
   4  -8   1      132.25      165.57     25.13 o 
   5  -8   1     6716.04     7171.10    123.65 o 
   6  -8   1      443.46      499.19     26.63 o 
   7  -8   1      182.22      185.48     19.40 o 
   8  -8   1        2.05       37.79     20.39 o 
   9  -8   1       56.45       44.24     54.23 o 
  10  -8   1     1090.03     1071.86     35.78 o 
  11  -8   1        7.26        9.44     18.93 o 
  -9  -7   1        1.68       14.72     13.93 o 
  -8  -7   1       14.40       19.25     12.95 o 
  -7  -7   1      239.98      264.29     18.44 o 
  -6  -7   1      162.98      217.49     16.21 o 
  -5  -7   1       11.23       12.71     10.85 o 
  -4  -7   1       40.59       50.35     13.54 o 
  -3  -7   1      644.84      607.16     31.61 o 
  -2  -7   1      220.32      215.32     11.13 o 
  -1  -7   1     1300.31     1236.53     30.24 o 
   0  -7   1       18.84       19.06      5.98 o 
   1  -7   1       27.59       32.10      5.16 o 
   2  -7   1      153.58      124.70     11.88 o 
   3  -7   1        2.16        7.17     14.27 o 
   4  -7   1     2210.72     2174.47     57.12 o 
   5  -7   1     4334.25     4655.38     95.85 o 
   6  -7   1       66.12       52.19     30.19 o 
   7  -7   1     2402.50     2447.65     51.06 o 
   8  -7   1      682.17      658.26     30.64 o 
   9  -7   1      665.18      660.04     28.23 o 
  10  -7   1       94.99      100.28     23.58 o 
  11  -7   1       42.80       29.60     29.07 o 
 -10  -6   1      136.01      132.67     16.89 o 
  -9  -6   1        4.91       10.22     11.75 o 
  -8  -6   1      149.85      157.70     21.14 o 
  -7  -6   1        2.44       12.72     12.85 o 
  -6  -6   1      403.68      411.41     22.08 o 
  -5  -6   1        5.80       17.16     10.78 o 
  -4  -6   1      965.89      957.15     29.65 o 
  -3  -6   1      698.91      681.58     20.58 o 
  -2  -6   1     1008.55      983.87     18.34 o 
  -1  -6   1        2.32        7.97      4.27 o 
   0  -6   1      214.25      176.76      8.54 o 
   1  -6   1       99.23       83.40      9.10 o 
   2  -6   1     6125.05     6477.36     66.12 o 
   3  -6   1       89.53       70.80     10.66 o 
   4  -6   1     1306.17     1269.66     32.93 o 
   5  -6   1       14.34       12.97     14.08 o 
   6  -6   1      991.45      820.13     50.68 o 
   7  -6   1     1896.39     1960.18    106.71 o 
   8  -6   1        4.91       22.97     17.20 o 
   9  -6   1     1184.99     1138.14     65.13 o 
  10  -6   1     1164.92     1222.15     66.46 o 
  11  -6   1      150.74      158.30     53.54 o 
 -10  -5   1     1435.32     1500.35     52.23 o 
  -9  -5   1      144.43      127.19     17.45 o 
  -8  -5   1      155.17      198.10     20.26 o 
  -7  -5   1      211.28      219.54     18.92 o 
  -6  -5   1      541.10      561.18     28.75 o 
  -5  -5   1      651.43      683.55     25.42 o 
  -4  -5   1      610.95      576.35     20.95 o 
  -3  -5   1     3583.85     3774.63    112.18 o 
  -2  -5   1     1021.53     1031.51     22.50 o 
  -1  -5   1       23.56       15.62      4.64 o 
   0  -5   1      889.19      826.59     11.39 o 
   1  -5   1     2158.77     2144.22     18.64 o 
   2  -5   1       10.10       12.42      6.86 o 
   3  -5   1      247.94      279.29     13.78 o 
   4  -5   1      133.76      178.33     18.35 o 
   5  -5   1      495.12      489.92     22.99 o 
   6  -5   1     8906.22     9265.44     85.05 o 
   7  -5   1      215.78      186.02     17.57 o 
   8  -5   1     2128.41     2216.05     77.49 o 
   9  -5   1       30.69       29.29     14.16 o 
  10  -5   1      146.74      147.83     55.99 o 
  11  -5   1      915.03      907.26     54.10 o 
  12  -5   1       19.51       13.60     29.07 o 
 -11  -4   1     1112.28      990.87     36.25 o 
 -10  -4   1        0.46        7.46     17.35 o 
  -9  -4   1      126.30      109.74     17.66 o 
  -8  -4   1       38.50       42.89     16.26 o 
  -7  -4   1        6.00       23.24     14.54 o 
  -6  -4   1     2716.29     2690.78     56.52 o 
  -5  -4   1      278.22      300.08     18.84 o 
  -4  -4   1      327.96      342.78     16.48 o 
  -3  -4   1     1854.34     1866.14     33.28 o 
  -2  -4   1       46.66       55.58      6.26 o 
  -1  -4   1     6591.37     6910.97     41.90 o 
   0  -4   1      123.82       78.71      6.09 o 
   1  -4   1     2596.48     2680.48     26.63 o 
   2  -4   1      831.10      738.26     14.07 o 
   3  -4   1       32.03       22.07      7.32 o 
   4  -4   1      176.23      171.18      9.64 o 
   5  -4   1      215.33      184.89     10.00 o 
   6  -4   1      809.57      790.86     31.44 o 
   7  -4   1       10.46       14.73     15.24 o 
   8  -4   1     1443.92     1402.81     38.02 o 
   9  -4   1      253.95      247.04     22.77 o 
  10  -4   1      708.82      722.33     48.45 o 
  11  -4   1       97.68      144.61     36.08 o 
  12  -4   1        5.67       12.15     28.29 o 
 -11  -3   1     1002.70      862.18    102.33 o 
 -10  -3   1        7.66       11.91     12.04 o 
  -9  -3   1     2195.26     2227.28     33.99 o 
  -8  -3   1       27.37       28.40     13.35 o 
  -7  -3   1      784.64      799.63     26.38 o 
  -6  -3   1       25.86       49.71     16.19 o 
  -5  -3   1      129.54      122.89     15.49 o 
  -4  -3   1      483.22      455.12     21.53 o 
  -3  -3   1      634.13      632.27     10.69 o 
  -2  -3   1     6338.82     6743.67     29.54 o 
  -1  -3   1     7950.54     8329.97     25.98 o 
   0  -3   1     1888.39     1919.74     17.84 o 
   1  -3   1     4984.60     5351.17     29.68 o 
   2  -3   1     1656.71     1791.82     31.37 o 
   3  -3   1     1380.59     1353.57     16.74 o 
   4  -3   1      221.98      205.15      8.80 o 
   5  -3   1      216.53      205.57      9.02 o 
   6  -3   1        6.14        3.71      7.21 o 
   7  -3   1      527.32      462.09     27.64 o 
   8  -3   1     1766.91     1676.25     42.04 o 
   9  -3   1      934.23      951.09     74.84 o 
  10  -3   1     1740.53     1630.71     63.59 o 
  11  -3   1      274.44      134.85     36.27 o 
  12  -3   1       10.97       22.15     25.87 o 
 -11  -2   1     1096.86     1029.96     48.35 o 
 -10  -2   1      499.17      471.49     35.07 o 
  -9  -2   1      787.63      774.59     29.54 o 
  -8  -2   1      322.24      332.34     20.38 o 
  -7  -2   1     5046.54     5104.57     54.13 o 
  -6  -2   1      349.40      381.32     29.60 o 
  -5  -2   1     1451.99     1393.77     54.84 o 
  -4  -2   1      588.17      516.56     17.95 o 
  -3  -2   1     1691.42     1815.38     28.64 o 
  -2  -2   1     5285.52     5512.92     27.02 o 
  -1  -2   1     2099.93     2147.37     11.90 o 
   0  -2   1      603.00      571.52      8.85 o 
   1  -2   1     1516.42     1534.55     15.73 o 
   2  -2   1      570.28      528.09     22.10 o 
   3  -2   1     3837.16     3849.14     23.58 o 
   4  -2   1       39.40       55.21      7.05 o 
   5  -2   1      180.77      220.50     11.01 o 
   6  -2   1       30.31       42.54      6.61 o 
   7  -2   1     1093.47     1037.24     32.83 o 
   8  -2   1      355.40      366.90     22.71 o 
   9  -2   1      536.51      557.37     23.71 o 
  10  -2   1        3.04       19.20     14.55 o 
  11  -2   1       34.22       -0.70     26.20 o 
  12  -2   1      393.13      398.56     27.68 o 
 -11  -1   1       86.89       57.37     14.54 o 
 -10  -1   1     3639.89     3569.93     54.12 o 
  -9  -1   1        0.83       11.37     18.24 o 
  -8  -1   1     3343.09     3413.14     75.71 o 
  -7  -1   1     1586.06     1586.33     42.20 o 
  -6  -1   1       91.45       87.29     19.58 o 
  -5  -1   1      588.74      487.43     12.90 o 
  -4  -1   1      444.29      444.96     10.23 o 
  -3  -1   1        7.81       -0.91      4.57 o 
  -2  -1   1      123.50      152.69     10.36 o 
  -1  -1   1     4700.58     4876.12     34.37 o 
   2  -1   1      167.88      184.87     12.32 o 
   3  -1   1     3115.12     3148.00     19.27 o 
   4  -1   1     2163.25     2196.83     20.02 o 
   5  -1   1     3048.21     3041.23     45.00 o 
   6  -1   1       81.76       42.12     16.28 o 
   7  -1   1      915.86      848.69     42.63 o 
   8  -1   1      116.59      101.80     19.51 o 
   9  -1   1      357.38      373.03     25.72 o 
  10  -1   1       56.31       49.14     15.59 o 
  11  -1   1      129.44      101.07     21.85 o 
  12  -1   1       16.94       33.93     20.15 o 
 -12   0   1      149.20      150.04     24.26 o 
 -11   0   1      556.60      544.60     36.48 o 
 -10   0   1      181.69      198.68     22.43 o 
  -9   0   1        3.21        1.71     13.61 o 
  -8   0   1     2847.88     2783.54     54.77 o 
  -7   0   1       29.61       15.09     17.22 o 
  -6   0   1     3392.45     3574.02     85.13 o 
  -5   0   1      102.30      101.44     10.19 o 
  -4   0   1      163.24      181.68      9.90 o 
  -3   0   1      794.92      839.41     17.92 o 
  -2   0   1     1932.17     1986.77     20.18 o 
   2   0   1      425.69      435.23     11.15 o 
   3   0   1      880.32      862.13     14.77 o 
   4   0   1       95.66      113.33     10.08 o 
   5   0   1     1432.57     1342.71     21.48 o 
   6   0   1        8.02       25.43     11.31 o 
   7   0   1        2.01       20.58     18.20 o 
   8   0   1       82.79      110.47     19.68 o 
   9   0   1        5.85       27.37     14.76 o 
  10   0   1      565.14      569.61     20.81 o 
  11   0   1      268.49      315.15     32.02 o 
  12   0   1       89.77       71.97     20.67 o 
 -12   1   1      155.56      186.20     34.12 o 
 -11   1   1      296.26      305.54     43.31 o 
 -10   1   1      543.61      501.02     27.94 o 
  -9   1   1      552.56      544.99     30.80 o 
  -8   1   1       11.48       27.84     18.54 o 
  -7   1   1      693.49      728.74     42.53 o 
  -6   1   1     1527.25     1465.30     41.39 o 
  -5   1   1       57.62       58.14      9.59 o 
  -4   1   1      199.20      171.49      8.88 o 
  -3   1   1      876.45      800.24     15.37 o 
  -2   1   1      758.47      781.48     12.54 o 
   1   1   1      739.14      698.10      9.28 o 
   2   1   1    14098.77    15614.53     41.22 o 
   3   1   1      653.03      639.93     10.16 o 
   4   1   1     6431.85     6505.40     55.48 o 
   5   1   1       32.78       50.10      8.03 o 
   6   1   1      523.40      542.19     22.66 o 
   7   1   1       13.03       16.56     21.11 o 
   8   1   1       60.36       65.02     16.61 o 
   9   1   1     1150.15     1133.01     36.15 o 
  10   1   1        1.65        4.48      9.81 o 
  11   1   1       13.37       13.90     18.12 o 
 -12   2   1        2.47       41.28     24.69 o 
 -11   2   1       15.43       22.03     23.72 o 
 -10   2   1       28.75       21.90     17.04 o 
  -9   2   1      925.06      995.35     53.45 o 
  -8   2   1      979.42     1063.39     60.44 o 
  -7   2   1     1580.89     1601.31     41.80 o 
  -6   2   1       11.21       11.91      7.50 o 
  -5   2   1      172.19      132.49     10.29 o 
  -4   2   1      162.86      120.51      9.43 o 
  -3   2   1     2698.53     2887.52     38.12 o 
  -2   2   1      182.90      169.59     11.98 o 
  -1   2   1       63.18       44.04      8.53 o 
   0   2   1     1054.95     1045.78     10.51 o 
   1   2   1     3355.14     3543.80     27.66 o 
   2   2   1     1354.11     1527.61     14.76 o 
   3   2   1      411.11      450.69      8.54 o 
   4   2   1      501.46      431.07     11.96 o 
   5   2   1     3174.02     3329.76     78.27 o 
   6   2   1      668.01      704.08     20.49 o 
   7   2   1        4.92       11.90     12.22 o 
   8   2   1      126.30      129.79     17.53 o 
   9   2   1      466.25      542.02     41.31 o 
  10   2   1      187.50       70.58     56.85 o 
  11   2   1      581.61      626.71     43.72 o 
 -12   3   1        8.56       26.50     24.87 o 
 -11   3   1       56.01       44.76     20.58 o 
 -10   3   1       59.22       56.36     21.59 o 
  -9   3   1       27.36       22.49     20.69 o 
  -8   3   1      523.64      601.69     31.51 o 
  -7   3   1      890.13      914.96     45.94 o 
  -6   3   1      227.28      220.08     18.92 o 
  -5   3   1     1907.45     1915.58     47.74 o 
  -4   3   1     3062.71     3056.37     27.70 o 
  -3   3   1        6.54        2.29      6.67 o 
  -2   3   1     2183.41     2045.91     23.85 o 
  -1   3   1     1191.89     1124.06     13.50 o 
   0   3   1      144.27      172.86      5.89 o 
   1   3   1     8523.77     8999.78     43.17 o 
   2   3   1      439.53      386.99      6.94 o 
   3   3   1     1230.87     1158.11     15.35 o 
   4   3   1       13.39       13.84      7.14 o 
   5   3   1        4.36        5.90      7.05 o 
   6   3   1     1758.30     1797.99     34.79 o 
   7   3   1      106.98      132.48     16.83 o 
   8   3   1      530.09      568.78     27.52 o 
   9   3   1      354.65      357.93     27.80 o 
  10   3   1        8.39       18.38     20.03 o 
  11   3   1      306.51      328.32     25.25 o 
 -12   4   1        7.65       14.83     13.39 o 
 -11   4   1      341.07      362.84     25.93 o 
 -10   4   1       40.86       36.90     24.77 o 
  -9   4   1        3.67        8.85      9.89 o 
  -8   4   1      204.39      204.00     29.69 o 
  -7   4   1      225.82      208.44     28.03 o 
  -6   4   1     1574.81     1566.43     43.41 o 
  -5   4   1      746.18      690.40     24.74 o 
  -4   4   1        5.61       18.46      9.29 o 
  -3   4   1      581.54      575.96     10.92 o 
  -2   4   1        4.55        7.49      6.41 o 
  -1   4   1      495.55      477.28      7.23 o 
   0   4   1     9098.05     9703.09     31.94 o 
   1   4   1      183.36      167.00      7.83 o 
   2   4   1       11.58        9.81      4.42 o 
   3   4   1     1590.44     1656.84     19.21 o 
   4   4   1      654.04      690.55     22.31 o 
   5   4   1     3666.15     3595.69     60.58 o 
   6   4   1       72.95       77.50     15.06 o 
   7   4   1       15.85       16.04     15.42 o 
   8   4   1        1.04       12.54     11.94 o 
   9   4   1       33.44       36.98     13.47 o 
  10   4   1     1405.86     1469.81     48.20 o 
  11   4   1       49.16       22.43     18.30 o 
 -12   5   1      431.00      395.45     29.98 o 
 -11   5   1       99.48       69.03     38.74 o 
 -10   5   1       33.32       38.23     15.65 o 
  -9   5   1      140.67      135.15     40.59 o 
  -8   5   1       17.74       29.41     16.47 o 
  -7   5   1      611.49      656.72     33.76 o 
  -6   5   1     1020.90     1062.11     41.83 o 
  -5   5   1      101.60      117.56     20.17 o 
  -4   5   1       43.47       37.11     12.13 o 
  -3   5   1       82.90       84.48     10.87 o 
  -2   5   1      843.14      814.44     14.31 o 
  -1   5   1       45.09       54.22     10.99 o 
   0   5   1        3.76        5.66      8.72 o 
   1   5   1     1709.89     1738.54     17.75 o 
   2   5   1     1385.68     1347.11     17.07 o 
   3   5   1      596.15      611.55     20.64 o 
   4   5   1     1692.60     1786.18     38.98 o 
   5   5   1      228.69      201.19     14.92 o 
   6   5   1        9.56       33.82     16.37 o 
   7   5   1      487.76      495.01     17.72 o 
   8   5   1       51.73       54.97     24.20 o 
   9   5   1        9.41        3.72     10.19 o 
  10   5   1      207.33      207.43     34.06 o 
 -11   6   1      133.26       76.33     24.58 o 
 -10   6   1      113.25       97.96     24.28 o 
  -9   6   1     1390.79     1434.27     49.85 o 
  -8   6   1        2.68       15.09     15.08 o 
  -7   6   1      449.43      428.21     26.16 o 
  -6   6   1      303.21      325.32     37.67 o 
  -5   6   1      537.57      506.73     40.78 o 
  -4   6   1      229.02      190.63     34.77 o 
  -3   6   1      124.53       78.72     13.86 o 
  -2   6   1       50.69       58.75      8.84 o 
  -1   6   1     1066.15     1105.56     21.85 o 
   0   6   1      180.41      216.06     11.29 o 
   1   6   1      929.74      935.75     24.09 o 
   2   6   1     2597.98     2510.84     45.65 o 
   3   6   1      178.36      153.87      9.28 o 
   4   6   1      606.42      627.85     34.56 o 
   5   6   1      245.28      248.85     16.20 o 
   6   6   1       77.99       55.32     13.64 o 
   7   6   1      132.32      126.66     15.15 o 
   8   6   1        2.78       18.14     11.33 o 
   9   6   1       96.45      102.96     16.67 o 
  10   6   1        2.29       31.19     14.33 o 
 -11   7   1        6.03       10.84      8.08 o 
 -10   7   1     1426.27     1387.80     65.02 o 
  -9   7   1      146.51      167.25     22.49 o 
  -8   7   1       36.68       39.66     19.75 o 
  -7   7   1       93.30      115.38     30.19 o 
  -6   7   1      413.85      436.75     28.41 o 
  -5   7   1     3033.97     3120.09     67.83 o 
  -4   7   1      134.60      114.81     18.12 o 
  -3   7   1      998.98      979.19     25.79 o 
  -2   7   1      516.29      481.88     10.72 o 
  -1   7   1      357.82      373.54     14.01 o 
   0   7   1      829.33      850.13     47.82 o 
   1   7   1      801.01      778.95     21.77 o 
   2   7   1      486.78      416.01     13.73 o 
   3   7   1      208.22      208.71     14.57 o 
   4   7   1       20.72       32.61     22.53 o 
   5   7   1      160.03      168.62     17.12 o 
   6   7   1     1008.94     1007.64     31.35 o 
   7   7   1      485.72      449.79     19.17 o 
   8   7   1        2.98       11.46     12.90 o 
   9   7   1       11.61       36.51     15.48 o 
 -11   8   1      268.43      268.82     79.05 o 
 -10   8   1      611.95      562.63     30.32 o 
  -9   8   1      160.37      197.14     31.57 o 
  -8   8   1      472.16      452.65     25.79 o 
  -7   8   1      655.74      674.77     30.43 o 
  -6   8   1     1290.29     1215.12     86.71 o 
  -5   8   1      374.01      372.91     25.14 o 
  -4   8   1        2.00       12.81     15.65 o 
  -3   8   1      451.12      392.90     22.37 o 
  -2   8   1       51.22       40.10      9.76 o 
  -1   8   1     2322.42     2307.14     56.58 o 
   0   8   1       18.36       40.54     10.14 o 
   1   8   1      387.86      369.63     23.30 o 
   2   8   1        9.45       16.72      6.70 o 
   3   8   1       33.88       48.79     13.38 o 
   4   8   1      471.83      464.47     17.17 o 
   5   8   1       54.50       67.04     10.94 o 
   6   8   1       23.76       33.77     12.15 o 
   7   8   1      142.62      150.44     15.19 o 
   8   8   1      134.29      124.99     17.38 o 
   9   8   1      109.60       82.18     16.64 o 
 -11   9   1      514.26      497.48     38.91 o 
 -10   9   1      736.34      672.48     30.15 o 
  -9   9   1      179.67      219.23     22.73 o 
  -8   9   1      621.91      623.58     30.04 o 
  -7   9   1      247.13      239.92     24.64 o 
  -6   9   1     1925.48     1962.31     77.31 o 
  -5   9   1     3364.83     3411.09     93.45 o 
  -4   9   1     1501.99     1599.64     68.89 o 
  -3   9   1       30.87       18.88      7.74 o 
  -2   9   1      118.07      110.46     15.37 o 
  -1   9   1     1078.02     1065.62     36.73 o 
   0   9   1      247.48      228.91     15.37 o 
   1   9   1      500.77      500.94     24.55 o 
   2   9   1       14.43       22.50      8.62 o 
   3   9   1     1612.72     1600.99     29.98 o 
   4   9   1      124.85       99.50     17.77 o 
   5   9   1      404.76      465.55     21.00 o 
   6   9   1       69.87       96.10     17.57 o 
   7   9   1      170.04      191.00     20.27 o 
   8   9   1      223.17      217.36     16.65 o 
 -10  10   1        0.56        9.96     27.56 o 
  -9  10   1     1474.95     1433.98     42.69 o 
  -8  10   1       24.90       -6.48     15.23 o 
  -7  10   1      776.63      722.49     29.84 o 
  -6  10   1       21.48       10.09     15.20 o 
  -5  10   1      184.11      183.28     28.83 o 
  -4  10   1     3334.55     3376.43     53.34 o 
  -3  10   1      309.79      313.78     23.47 o 
  -2  10   1     4336.47     4506.50     44.12 o 
  -1  10   1     1297.33     1270.83     57.12 o 
   0  10   1       36.79       45.50     13.42 o 
   1  10   1        3.14       14.10      7.62 o 
   2  10   1        8.71       11.50      6.01 o 
   3  10   1      346.88      342.00     16.06 o 
   4  10   1        0.36        8.60      6.97 o 
   5  10   1        2.43       27.77      8.70 o 
   6  10   1       16.62        8.13      8.54 o 
   7  10   1      412.79      412.23     30.87 o 
 -10  11   1      121.49      164.25     30.95 o 
  -9  11   1      401.80      349.77     23.40 o 
  -8  11   1       37.76       22.28     17.46 o 
  -7  11   1     1402.05     1502.52     39.56 o 
  -6  11   1      692.28      625.59     30.43 o 
  -5  11   1     1639.97     1645.61     53.28 o 
  -4  11   1        5.85       32.99     17.83 o 
  -3  11   1        1.45       19.07     10.76 o 
  -2  11   1       28.52       33.44     15.34 o 
  -1  11   1      162.48      174.08     17.93 o 
   0  11   1     1313.48     1308.43     38.14 o 
   1  11   1        3.24       14.45     20.05 o 
   2  11   1      632.35      629.91     28.83 o 
   3  11   1        1.09       15.27      9.29 o 
   4  11   1      277.88      208.03     23.11 o 
   5  11   1       85.93       93.12     21.10 o 
   6  11   1      649.68      635.62     40.11 o 
   7  11   1       23.83       16.77     21.03 o 
  -9  12   1      167.90      157.43     20.22 o 
  -8  12   1      296.81      299.02     22.47 o 
  -7  12   1      243.80      254.99     21.98 o 
  -6  12   1       45.91       43.46     17.38 o 
  -5  12   1     1151.73     1170.47     44.86 o 
  -4  12   1     1243.64     1272.72     36.70 o 
  -3  12   1      918.02      776.54    104.72 o 
  -2  12   1       24.86       -3.08     23.51 o 
   0  12   1      417.86      408.18     35.48 o 
   1  12   1      187.94      145.67     47.63 o 
   2  12   1        0.59       12.79     10.23 o 
   3  12   1        6.34       23.50     15.84 o 
   4  12   1       54.63       26.67     14.62 o 
   5  12   1      486.31      447.88     41.12 o 
   6  12   1       87.92       77.03     20.29 o 
  -8  13   1      301.61      358.37     33.94 o 
  -7  13   1      206.61      219.74     37.11 o 
  -6  13   1      393.12      308.84     36.60 o 
  -5  13   1       11.75       30.31     24.03 o 
  -4  13   1        7.98       13.78     25.17 o 
  -3  13   1      195.25      241.84     35.33 o 
  -2  13   1        0.44        7.37     23.21 o 
  -1  13   1      603.69      576.06     40.44 o 
   0  13   1        0.61        3.60     22.52 o 
   1  13   1        0.75        7.40     26.32 o 
   2  13   1      598.35      589.49     52.69 o 
   3  13   1        0.97       11.83     15.67 o 
   4  13   1      397.47      439.67     61.79 o 
  -7  14   1        2.87      -24.48     24.84 o 
  -6  14   1      158.84      151.62     36.42 o 
  -5  14   1       12.94       19.83     24.39 o 
  -4  14   1      234.12      251.90     37.11 o 
  -3  14   1      521.97      621.15     42.16 o 
  -2  14   1        8.56       16.02     22.67 o 
  -1  14   1      402.28      442.09     38.29 o 
   0  14   1      122.14      131.16     38.77 o 
   1  14   1      338.69      272.03     34.66 o 
   2  14   1      154.07      166.84     22.59 o 
   3  14   1        5.55        4.41      8.34 o 
  -5  15   1      279.73      361.76     37.60 o 
  -4  15   1      483.52      492.83     38.29 o 
  -3  15   1       75.96       39.05     23.39 o 
  -2  15   1      153.33      165.68     36.05 o 
  -1  15   1        6.29       22.85     24.63 o 
   1  15   1      790.42      814.33     42.61 o 
  -1 -15   2       44.04       30.83     28.26 o 
   0 -15   2       57.86       65.25     24.45 o 
   1 -15   2       36.55       50.59     34.30 o 
   2 -15   2       35.44       58.21     32.67 o 
   3 -15   2       66.82      188.01     42.67 o 
   4 -15   2      238.25      198.74     39.02 o 
   5 -15   2       97.34      148.42     45.27 o 
  -3 -14   2      203.84      198.66     53.04 o 
  -2 -14   2       68.70       86.25     39.95 o 
  -1 -14   2       19.26       21.31     25.17 o 
   0 -14   2       87.89      119.65     34.88 o 
   1 -14   2        0.99        2.68      9.43 o 
   3 -14   2        1.54       42.38     24.81 o 
   4 -14   2       16.21       17.68     13.54 o 
   5 -14   2      291.90      292.88     31.42 o 
   6 -14   2       15.46       21.23     13.67 o 
   7 -14   2      174.24      150.41     20.26 o 
  -5 -13   2      713.53      560.16     32.31 o 
  -4 -13   2        5.97        9.13      5.73 o 
  -3 -13   2      156.72      154.32     45.18 o 
  -2 -13   2      248.54      285.00     56.01 o 
  -1 -13   2       95.79      118.77     30.28 o 
   0 -13   2       59.73       58.20     17.56 o 
   1 -13   2      492.01      468.44     40.41 o 
   2 -13   2      236.82      269.07     47.45 o 
   3 -13   2      405.86      328.84     29.15 o 
   4 -13   2       62.19       80.25     21.62 o 
   5 -13   2        2.08       14.11     16.22 o 
   6 -13   2      661.32      755.70     33.37 o 
   7 -13   2        2.17       14.97     15.56 o 
   8 -13   2      176.73      199.77     25.11 o 
  -6 -12   2     1118.66     1222.63     35.56 o 
  -5 -12   2        0.24       17.02      8.73 o 
  -4 -12   2      462.53      440.05     31.11 o 
  -3 -12   2        9.12       15.26      5.62 o 
  -2 -12   2      278.96      293.21     25.52 o 
  -1 -12   2      398.81      430.75     24.46 o 
   0 -12   2       11.90        6.83     13.99 o 
   1 -12   2      300.63      353.86     47.80 o 
   2 -12   2      103.88       92.39     18.97 o 
   3 -12   2       12.49       15.83     17.09 o 
   4 -12   2      302.87      297.97     26.55 o 
   5 -12   2      248.47      284.01     39.42 o 
   6 -12   2       30.54       41.61     18.98 o 
   7 -12   2      141.27      152.92     21.75 o 
   8 -12   2        5.58       11.32     27.85 o 
   9 -12   2        4.11       13.41     18.04 o 
  -7 -11   2      278.16      265.63     25.01 o 
  -6 -11   2      180.59      207.01     17.52 o 
  -5 -11   2      136.94      110.72     18.62 o 
  -4 -11   2      345.57      357.22     19.44 o 
  -3 -11   2       29.74       25.45     11.19 o 
  -2 -11   2      699.72      800.96     27.32 o 
  -1 -11   2      329.71      356.50     25.54 o 
   0 -11   2       53.59       26.56     15.00 o 
   1 -11   2      116.95      108.82     19.96 o 
   2 -11   2      301.57      264.79     21.96 o 
   3 -11   2      988.18     1022.40     36.20 o 
   4 -11   2     1508.00     1483.35     54.37 o 
   5 -11   2        1.72       10.66     16.13 o 
   6 -11   2        3.94        5.46     15.81 o 
   7 -11   2      220.67      197.02     23.66 o 
   8 -11   2       77.36       87.03     21.54 o 
   9 -11   2      208.25      239.18     21.41 o 
  10 -11   2       15.80       34.56     17.72 o 
  -8 -10   2        4.43       31.62     12.21 o 
  -7 -10   2      389.46      385.34     23.26 o 
  -6 -10   2      539.81      524.04     24.63 o 
  -5 -10   2      235.51      241.19     17.63 o 
  -4 -10   2     1353.43     1343.38     36.90 o 
  -3 -10   2       92.52      102.93     15.53 o 
  -2 -10   2     1386.53     1412.16     41.40 o 
  -1 -10   2      334.27      358.66     30.96 o 
   0 -10   2        4.21       12.89     13.89 o 
   1 -10   2      764.34      745.54     48.25 o 
   2 -10   2        2.98       21.47     15.56 o 
   3 -10   2     2142.98     2098.43     47.61 o 
   4 -10   2       39.62       33.15     17.43 o 
   5 -10   2       96.15       85.59     24.36 o 
   6 -10   2      173.17      155.15     23.08 o 
   7 -10   2       26.84       25.36     17.40 o 
   8 -10   2      548.26      545.12     28.18 o 
   9 -10   2       18.46       52.38     24.04 o 
  10 -10   2        0.53       13.22     14.06 o 
  -8  -9   2       82.34       81.46     13.06 o 
  -7  -9   2        5.43        6.36      9.98 o 
  -6  -9   2        5.93       10.69     10.40 o 
  -5  -9   2     1335.62     1290.57     43.05 o 
  -4  -9   2       71.37       46.50     12.68 o 
  -3  -9   2     1409.25     1484.67     33.58 o 
  -2  -9   2      559.43      501.05     28.25 o 
  -1  -9   2      493.88      475.80     24.92 o 
   0  -9   2     2458.00     2578.79     57.53 o 
   1  -9   2        2.79        6.28     20.56 o 
   2  -9   2     2035.60     1936.13     49.07 o 
   3  -9   2      307.71      275.54     24.45 o 
   4  -9   2      177.53      159.08     47.36 o 
   5  -9   2     1767.79     1841.01     91.50 o 
   6  -9   2      187.22      198.87     44.14 o 
   7  -9   2      119.15      131.79     22.25 o 
   8  -9   2       60.98       74.00     32.46 o 
   9  -9   2       50.23       42.58     18.10 o 
  10  -9   2      130.12      125.29     25.90 o 
  11  -9   2       30.64       38.87     28.41 o 
  -9  -8   2      263.30      264.32     18.26 o 
  -8  -8   2       74.36       73.93     16.18 o 
  -7  -8   2       14.83       17.42     10.69 o 
  -6  -8   2       40.51       32.89     11.81 o 
  -5  -8   2     1234.29     1193.17     30.62 o 
  -4  -8   2       35.60       29.24     11.55 o 
  -3  -8   2     3581.07     3715.31     41.53 o 
  -2  -8   2      150.66      154.36     17.80 o 
  -1  -8   2     2166.40     2376.82     46.18 o 
   0  -8   2      344.19      359.49     19.38 o 
   1  -8   2      155.96      139.52     26.11 o 
   2  -8   2      108.15       71.31     40.63 o 
   3  -8   2      542.61      616.50     31.07 o 
   4  -8   2     2102.78     2130.07    105.76 o 
   5  -8   2     1847.36     1848.32     38.47 o 
   6  -8   2      494.42      470.57     23.94 o 
   7  -8   2      257.94      221.70     22.14 o 
   8  -8   2      159.60      181.97     33.67 o 
   9  -8   2       90.67       92.54     17.20 o 
  10  -8   2      600.93      614.95     50.06 o 
  11  -8   2        0.89       19.86     28.74 o 
  -9  -7   2       43.69       42.71     14.23 o 
  -8  -7   2      370.98      368.95     20.13 o 
  -7  -7   2      242.76      247.92     18.93 o 
  -6  -7   2     1843.42     1898.98     40.73 o 
  -5  -7   2     1084.65     1037.41     23.79 o 
  -4  -7   2      159.32      173.03     16.65 o 
  -3  -7   2     1222.68     1185.22     34.16 o 
  -2  -7   2       25.45        6.51      8.16 o 
  -1  -7   2     6154.30     6315.29    118.39 o 
   0  -7   2     2686.29     2759.19     43.94 o 
   1  -7   2     1973.82     2209.64     50.51 o 
   2  -7   2        3.04        8.58      6.30 o 
   3  -7   2      701.52      759.86     31.76 o 
   4  -7   2     3598.27     3692.07     87.78 o 
   5  -7   2       12.51       -0.22     14.65 o 
   6  -7   2       20.36       57.57     22.03 o 
   7  -7   2      131.19      117.96     19.43 o 
   8  -7   2       20.29       39.13     17.02 o 
   9  -7   2      986.80      983.15     35.78 o 
  10  -7   2        1.70       17.23     10.49 o 
  11  -7   2       36.13       12.21     28.62 o 
 -10  -6   2       45.41       40.52     14.41 o 
  -9  -6   2      112.21      101.83     18.37 o 
  -8  -6   2      294.67      290.53     29.58 o 
  -7  -6   2        1.85       10.17     12.48 o 
  -6  -6   2       39.90       40.30     13.97 o 
  -5  -6   2      103.49      107.81     15.12 o 
  -4  -6   2     2151.40     2196.93     54.08 o 
  -3  -6   2       15.57       26.78     11.37 o 
  -2  -6   2     4589.39     4858.90     73.39 o 
  -1  -6   2        2.72       14.07      5.53 o 
   0  -6   2      274.90      302.11     10.34 o 
   1  -6   2        2.76        2.15      4.64 o 
   2  -6   2      293.74      346.47     18.59 o 
   3  -6   2     1263.95     1264.79     41.78 o 
   4  -6   2       14.68        2.08     14.75 o 
   5  -6   2      122.00       93.98     31.94 o 
   6  -6   2     2318.09     2288.57    123.05 o 
   7  -6   2      194.58      145.39     32.88 o 
   8  -6   2      283.24      285.38     20.99 o 
   9  -6   2      204.15      188.39     34.26 o 
  10  -6   2      289.32      245.27     31.15 o 
  11  -6   2      130.28      128.38     39.02 o 
 -10  -5   2      291.24      307.98     28.01 o 
  -9  -5   2      210.58      244.66     22.06 o 
  -8  -5   2       51.18       72.63     16.35 o 
  -7  -5   2      125.66      143.06     23.12 o 
  -6  -5   2       22.68       39.50     13.38 o 
  -5  -5   2      189.59      179.75     15.62 o 
  -4  -5   2      354.22      322.12     15.25 o 
  -3  -5   2      293.26      299.87     17.73 o 
  -2  -5   2      563.92      584.30     13.49 o 
  -1  -5   2      254.55      257.98      7.28 o 
   0  -5   2     5373.93     5674.34     34.53 o 
   1  -5   2     1539.09     1533.91     24.01 o 
   2  -5   2     2301.42     2578.24     24.36 o 
   3  -5   2      521.84      432.59     16.37 o 
   4  -5   2       41.64       31.07      9.94 o 
   5  -5   2      342.79      293.43     19.19 o 
   6  -5   2     1842.95     1779.03     46.38 o 
   7  -5   2      281.25      298.11     22.02 o 
   8  -5   2      120.63      118.60     37.41 o 
   9  -5   2      455.58      413.92     31.70 o 
  10  -5   2        1.95        3.34     14.26 o 
  11  -5   2      529.45      498.39     43.13 o 
  12  -5   2        4.77       10.46     29.83 o 
 -11  -4   2     1339.49     1375.28     30.68 o 
 -10  -4   2      109.29      133.41     19.08 o 
  -9  -4   2      542.73      547.29     23.37 o 
  -8  -4   2        7.76       14.14     15.09 o 
  -7  -4   2       67.09       58.77     17.51 o 
  -6  -4   2     1769.45     1736.29     35.57 o 
  -5  -4   2      279.88      255.03     19.44 o 
  -4  -4   2      110.80      130.22     14.68 o 
  -3  -4   2      401.48      431.09     16.24 o 
  -2  -4   2      251.98      200.29      7.60 o 
  -1  -4   2     3385.26     3611.39     25.20 o 
   0  -4   2     3970.52     3857.35     24.80 o 
   1  -4   2      644.78      668.00      9.67 o 
   2  -4   2       22.28       20.96      8.90 o 
   3  -4   2      441.58      474.42     12.72 o 
   4  -4   2        8.59       12.49      8.99 o 
   5  -4   2     3048.48     2861.50     52.25 o 
   6  -4   2       69.81       71.16      8.51 o 
   7  -4   2       37.18       14.62     11.35 o 
   8  -4   2       63.93       53.56     15.24 o 
   9  -4   2        2.09        8.92     23.57 o 
  10  -4   2      925.22      871.70     28.27 o 
  11  -4   2       38.04        9.91     25.90 o 
  12  -4   2       37.29       11.24     25.69 o 
 -11  -3   2       52.11       61.50     23.49 o 
 -10  -3   2        9.39       -1.91     13.63 o 
  -9  -3   2      534.88      520.10     24.24 o 
  -8  -3   2       51.48       50.92     13.73 o 
  -7  -3   2     1152.81     1253.34     31.87 o 
  -6  -3   2      170.33      169.19     20.54 o 
  -5  -3   2       47.37       72.22     17.72 o 
  -4  -3   2        8.80       10.22      9.88 o 
  -3  -3   2      116.26       86.76      7.22 o 
  -2  -3   2     2519.33     2509.54     15.61 o 
  -1  -3   2     1502.13     1461.93     15.35 o 
   0  -3   2     1130.54     1181.74     12.89 o 
   1  -3   2     2111.19     2105.22     36.03 o 
   2  -3   2      740.43      705.79     11.90 o 
   3  -3   2      554.35      567.92      9.69 o 
   4  -3   2      461.45      376.30     12.93 o 
   5  -3   2       91.44      130.22     10.39 o 
   6  -3   2       31.67       27.49      6.35 o 
   7  -3   2      213.58      155.89     31.15 o 
   8  -3   2      329.54      315.01     21.19 o 
   9  -3   2       64.62       96.20     21.96 o 
  10  -3   2      292.65      170.78     19.01 o 
  11  -3   2      379.89      354.29     41.52 o 
  12  -3   2      262.57      288.89     45.73 o 
 -11  -2   2      560.02      547.95     40.61 o 
 -10  -2   2      911.57      927.62     38.90 o 
  -9  -2   2     1168.53     1106.98     34.11 o 
  -8  -2   2       56.10       51.56     20.39 o 
  -7  -2   2     1368.50     1496.92     43.50 o 
  -6  -2   2      483.54      443.83     29.60 o 
  -5  -2   2     1497.94     1542.13     58.81 o 
  -4  -2   2       84.84      100.92     13.37 o 
  -3  -2   2     2780.96     2743.42     29.62 o 
  -2  -2   2      486.62      514.73     14.69 o 
  -1  -2   2      356.40      349.27     17.24 o 
   0  -2   2     5990.91     6070.90     18.08 o 
   1  -2   2      927.38      890.95     16.47 o 
   2  -2   2      246.44      262.80     11.74 o 
   3  -2   2      380.87      369.73     15.69 o 
   4  -2   2      160.09      115.23     11.14 o 
   5  -2   2       10.93       14.09      5.85 o 
   6  -2   2        7.26        7.77      7.19 o 
   7  -2   2     1105.47     1028.38     33.49 o 
   8  -2   2      928.88      944.90     30.25 o 
   9  -2   2      625.44      561.22     44.97 o 
  10  -2   2       64.78       23.80     20.54 o 
  11  -2   2       59.70       63.91     21.72 o 
  12  -2   2      762.07      765.59     52.80 o 
 -11  -1   2       62.42       66.62     35.47 o 
 -10  -1   2     1672.26     1748.05     45.22 o 
  -9  -1   2       66.10       66.36     19.09 o 
  -8  -1   2     2305.77     2276.32     49.44 o 
  -7  -1   2      249.12      248.54     25.55 o 
  -6  -1   2        3.67        2.22     16.26 o 
  -5  -1   2     3664.03     3980.82    125.42 o 
  -4  -1   2       68.95       70.90      9.77 o 
  -2  -1   2      712.67      782.75     13.32 o 
  -1  -1   2      383.59      350.78      8.04 o 
   0  -1   2    10052.15    10637.50     31.25 o 
   1  -1   2      195.86      200.49     10.30 o 
   2  -1   2      147.23      156.90     18.00 o 
   3  -1   2      838.73      873.93     14.44 o 
   4  -1   2      663.29      703.64     14.51 o 
   5  -1   2       80.80       80.96     13.22 o 
   6  -1   2      745.89      650.28     26.02 o 
   7  -1   2      711.57      711.55     27.87 o 
   8  -1   2       99.40      100.59     18.06 o 
   9  -1   2       30.68       15.53     32.73 o 
  10  -1   2       36.30       15.66     18.26 o 
  11  -1   2      479.42      514.92     29.91 o 
  12  -1   2        0.88      -15.65     17.40 o 
 -12   0   2        0.44       29.37     19.16 o 
 -11   0   2      598.13      587.71     29.80 o 
 -10   0   2       28.01       15.87     19.93 o 
  -9   0   2       92.68       98.36     46.65 o 
  -8   0   2      741.70      747.03     34.11 o 
  -7   0   2      147.67      127.96     23.38 o 
  -6   0   2     4331.89     4437.49    103.60 o 
  -5   0   2       16.13       11.98     12.55 o 
  -4   0   2        2.27        9.13      6.00 o 
  -3   0   2      152.44      118.77     11.98 o 
  -2   0   2     4332.90     4598.85     22.53 o 
  -1   0   2       45.45       39.06      6.49 o 
   0   0   2     1344.44     1296.71     11.17 o 
   1   0   2     1873.04     1802.76     13.46 o 
   2   0   2      181.96      177.89      6.56 o 
   3   0   2      152.18      154.02      5.99 o 
   4   0   2     9427.34    10782.77     39.68 o 
   5   0   2      709.40      689.52     21.65 o 
   6   0   2      173.16      175.86     21.20 o 
   7   0   2       46.62       53.90      6.76 o 
   8   0   2      116.59      106.93     18.77 o 
   9   0   2      219.29      213.28     41.54 o 
  10   0   2      489.94      505.04     32.15 o 
  11   0   2      153.13      204.23     28.08 o 
 -12   1   2       60.46       69.84     18.61 o 
 -11   1   2      472.02      441.16     36.86 o 
 -10   1   2      627.88      603.65     38.37 o 
  -9   1   2      780.20      795.77     30.25 o 
  -8   1   2      826.73      835.71     32.32 o 
  -7   1   2      189.45      155.35     26.56 o 
  -6   1   2     2573.14     2685.82     65.25 o 
  -5   1   2     2382.81     2477.19     47.07 o 
  -4   1   2     1961.98     2014.39     24.00 o 
  -3   1   2       52.29       44.46      8.88 o 
  -2   1   2      430.01      437.37     10.46 o 
  -1   1   2    11226.76    11703.36     65.22 o 
   0   1   2      937.23      941.71     10.16 o 
   1   1   2      338.70      316.32      5.46 o 
   2   1   2      441.29      461.28      6.11 o 
   3   1   2      314.11      299.41      7.37 o 
   4   1   2      515.78      432.59     13.22 o 
   5   1   2        1.19        6.83      6.82 o 
   6   1   2        0.96        3.84      5.98 o 
   7   1   2        2.39       12.27      4.71 o 
   8   1   2       30.82       28.23     16.07 o 
   9   1   2     1230.21     1217.01     35.18 o 
  10   1   2       80.61       89.69     24.71 o 
  11   1   2       44.58       52.63     31.81 o 
 -12   2   2       50.75       69.03     20.05 o 
 -11   2   2        1.45        2.08     14.94 o 
 -10   2   2        3.42       28.30     18.19 o 
  -9   2   2      208.58      269.66     28.02 o 
  -8   2   2        2.85        2.39     25.66 o 
  -7   2   2     1463.63     1484.30     38.25 o 
  -6   2   2       81.63      120.54     24.22 o 
  -5   2   2        2.14        8.24     11.29 o 
  -4   2   2     5923.26     5932.28     52.18 o 
  -3   2   2      307.85      303.23      8.53 o 
  -2   2   2     5744.75     5946.54     58.98 o 
  -1   2   2     3369.96     3703.44     15.09 o 
   0   2   2     1928.16     1979.60     24.06 o 
   1   2   2     4887.40     5152.41     18.06 o 
   2   2   2       15.64       10.45      4.75 o 
   3   2   2     9163.32     9820.39     95.13 o 
   4   2   2        2.40       10.95      4.98 o 
   5   2   2       46.59       45.02      9.70 o 
   6   2   2     1483.14     1393.94     24.23 o 
   7   2   2        0.74        2.21      4.66 o 
   8   2   2      683.99      682.26     26.76 o 
   9   2   2        0.51       16.04     10.35 o 
  10   2   2        1.15       19.64     17.18 o 
  11   2   2       37.31       53.80     23.86 o 
 -12   3   2       16.22       32.79     20.15 o 
 -11   3   2        2.09       11.51     18.83 o 
 -10   3   2      669.81      701.81     29.11 o 
  -9   3   2      216.96      196.65     36.91 o 
  -8   3   2      120.70       97.25     19.84 o 
  -7   3   2        5.82        0.13     14.13 o 
  -6   3   2       20.28       19.86     19.16 o 
  -5   3   2     3471.73     3372.04     75.47 o 
  -4   3   2      142.34      155.01     10.96 o 
  -3   3   2      127.48      139.51      8.44 o 
  -2   3   2     1099.78     1092.87     14.04 o 
  -1   3   2      582.50      609.90      8.83 o 
   0   3   2     2808.90     2905.05     48.14 o 
   1   3   2     2160.63     2217.84     13.70 o 
   2   3   2      162.61      200.42      6.04 o 
   3   3   2      120.48       92.72      8.60 o 
   4   3   2     3616.24     3697.66     56.57 o 
   5   3   2     3226.57     3235.14     65.26 o 
   6   3   2      228.87      220.72     19.13 o 
   7   3   2        0.91        4.84     11.21 o 
   8   3   2      236.10      238.60     16.34 o 
   9   3   2      136.91      110.79     22.18 o 
  10   3   2      686.78      710.51     32.29 o 
  11   3   2      122.29      144.95     21.81 o 
 -12   4   2       92.91       76.47     19.40 o 
 -11   4   2      175.30      185.90     24.50 o 
 -10   4   2       39.80       62.38     22.38 o 
  -9   4   2      289.20      348.68     60.28 o 
  -8   4   2      281.96      299.86     57.15 o 
  -7   4   2        9.08       -2.12     17.14 o 
  -6   4   2      910.59      880.76     46.78 o 
  -5   4   2     1312.57     1428.13     50.08 o 
  -4   4   2       44.48       40.77     11.15 o 
  -3   4   2     1942.29     2014.48     22.99 o 
  -1   4   2       13.99        1.66      3.84 o 
   0   4   2     5417.35     5725.46     38.75 o 
   1   4   2     2209.94     2434.10     31.23 o 
   2   4   2     1580.46     1518.79     19.62 o 
   3   4   2       22.82       10.70      5.41 o 
   4   4   2       96.00      105.43      8.25 o 
   5   4   2     2561.82     2579.23     45.61 o 
   6   4   2      442.48      441.43     18.48 o 
   7   4   2     1187.21     1159.34     25.83 o 
   8   4   2      187.84      192.71     21.35 o 
  10   4   2      675.89      676.17     49.20 o 
 -12   5   2       71.11       61.71     25.39 o 
 -11   5   2       46.79       37.73     16.32 o 
 -10   5   2        6.20       13.72      9.24 o 
  -9   5   2      115.43      110.61     27.38 o 
  -8   5   2        2.76       -0.09     10.64 o 
  -7   5   2      676.82      616.79     27.45 o 
  -6   5   2      217.15      173.94     21.95 o 
  -5   5   2       36.03       39.28     17.71 o 
  -4   5   2        3.64       17.37      9.75 o 
  -3   5   2     1959.78     2033.60     40.01 o 
  -2   5   2     5314.55     5641.63    117.65 o 
  -1   5   2     1997.89     2139.03     21.66 o 
   0   5   2      425.35      488.76     10.56 o 
   1   5   2     1219.73     1218.70     14.55 o 
   2   5   2     3423.60     3514.91     59.84 o 
   3   5   2     1170.03     1373.34     22.33 o 
   4   5   2     6644.37     6932.81    189.03 o 
   5   5   2      205.96      237.63     17.65 o 
   6   5   2        0.35        2.22     10.78 o 
   7   5   2      518.99      511.93     18.05 o 
   8   5   2        0.40        6.65     13.57 o 
   9   5   2     1066.51     1080.07     49.54 o 
  10   5   2       16.94       23.78     17.88 o 
 -11   6   2       10.92       39.14     17.14 o 
 -10   6   2       36.58       41.65     16.65 o 
  -9   6   2      616.42      654.94     33.67 o 
  -8   6   2      635.04      614.54     40.21 o 
  -7   6   2      111.32       67.75     24.45 o 
  -6   6   2        0.79        5.02     15.91 o 
  -5   6   2       43.11       36.63     21.15 o 
  -4   6   2      188.29      164.15     14.52 o 
  -3   6   2     1418.19     1382.54     24.52 o 
  -2   6   2       11.74       23.01      7.34 o 
  -1   6   2     1341.33     1424.81     19.28 o 
   0   6   2       99.35      112.94      4.83 o 
   1   6   2     1701.41     1799.41     29.52 o 
   2   6   2      859.88      789.94     34.38 o 
   3   6   2       44.56       34.19      8.67 o 
   4   6   2      407.02      362.49     18.69 o 
   5   6   2     1179.66     1212.17     23.56 o 
   6   6   2     1621.02     1567.37     29.45 o 
   7   6   2      247.29      231.71     16.57 o 
   8   6   2      422.63      459.35     18.21 o 
   9   6   2      225.43      260.04     20.31 o 
  10   6   2       68.52       98.25     34.24 o 
 -11   7   2      499.32      487.55     58.43 o 
 -10   7   2      303.74      329.44     47.57 o 
  -9   7   2        2.89       10.85     14.78 o 
  -8   7   2        6.01       10.33     15.58 o 
  -7   7   2        0.60      -14.01     15.56 o 
  -6   7   2      228.38      240.05     23.36 o 
  -5   7   2      808.51      758.19     38.55 o 
  -4   7   2      514.26      491.34     21.73 o 
  -3   7   2       18.91       10.45      6.55 o 
  -2   7   2      728.60      788.84     26.78 o 
  -1   7   2      838.51      893.82     16.61 o 
   0   7   2     1347.99     1374.52     33.87 o 
   1   7   2     2261.88     2350.05     69.25 o 
   2   7   2      334.70      395.81     18.68 o 
   3   7   2     1362.84     1428.35     30.77 o 
   4   7   2       99.05       96.06     14.24 o 
   5   7   2      213.96      182.95     13.03 o 
   6   7   2      834.61      843.07     21.11 o 
   7   7   2       49.29       38.37      9.85 o 
   8   7   2      237.51      256.76     17.23 o 
   9   7   2      308.76      275.71     20.04 o 
 -11   8   2      369.06      415.71     92.49 o 
 -10   8   2       17.84       27.24     14.99 o 
  -9   8   2      262.51      295.67     24.35 o 
  -8   8   2       22.90       58.82     22.12 o 
  -7   8   2      186.49      207.40     26.63 o 
  -6   8   2      475.21      481.73     29.74 o 
  -5   8   2      259.99      243.83     27.20 o 
  -4   8   2      442.22      406.52     48.97 o 
  -3   8   2      121.68      136.16     12.35 o 
  -2   8   2      409.56      465.10     23.65 o 
  -1   8   2     2924.35     2918.90     47.51 o 
   0   8   2     1315.95     1323.32     22.01 o 
   1   8   2      821.48      850.03     24.44 o 
   2   8   2       96.71      134.69     39.37 o 
   3   8   2      293.36      285.79     10.15 o 
   4   8   2       50.50       52.66     10.16 o 
   5   8   2      993.36     1009.86     24.14 o 
   6   8   2       77.01       79.78     13.12 o 
   7   8   2       15.21       31.68      9.83 o 
   8   8   2      279.11      256.78     21.32 o 
   9   8   2        0.30       15.54     11.29 o 
 -10   9   2       87.26       99.21     21.63 o 
  -9   9   2       21.42       28.23     15.22 o 
  -8   9   2      464.84      472.20     25.85 o 
  -7   9   2        2.52       26.01     17.26 o 
  -6   9   2      258.61      253.69     21.91 o 
  -5   9   2        4.74       23.90     17.14 o 
  -4   9   2      491.68      472.51     37.44 o 
  -3   9   2      908.26      882.88     54.43 o 
  -2   9   2      374.29      359.66     21.22 o 
  -1   9   2     1537.19     1544.13     28.05 o 
   0   9   2        0.59        8.37      4.61 o 
   1   9   2      555.30      518.88     10.68 o 
   2   9   2      101.65       90.13     16.44 o 
   3   9   2     1174.98     1178.55     25.41 o 
   4   9   2       75.48       69.08     10.91 o 
   5   9   2       52.46       54.12     11.75 o 
   6   9   2      200.05      200.71     13.86 o 
   7   9   2      111.59      141.80     19.58 o 
   8   9   2       12.46       26.32     22.18 o 
 -10  10   2      358.09      382.20     30.72 o 
  -9  10   2      803.79      812.42     31.56 o 
  -8  10   2      100.94       91.78     20.80 o 
  -7  10   2       64.82      101.12     20.54 o 
  -6  10   2        6.41        0.51     12.51 o 
  -5  10   2       37.97       49.03     16.97 o 
  -4  10   2     2001.75     1974.02     84.77 o 
  -3  10   2      849.34      816.11     32.64 o 
  -2  10   2      848.83      798.99     57.75 o 
  -1  10   2      546.49      543.25     26.25 o 
   0  10   2      477.56      470.37     25.08 o 
   1  10   2     1899.17     1833.45     30.87 o 
   2  10   2      650.05      633.47     22.77 o 
   3  10   2      255.10      274.54     20.30 o 
   4  10   2        0.50        4.95      7.71 o 
   5  10   2      101.60      111.00     21.38 o 
   6  10   2       80.78       60.06     17.59 o 
   7  10   2      219.70      213.59     29.12 o 
  -9  11   2      154.31      182.81     32.55 o 
  -8  11   2       33.44       75.68     23.42 o 
  -7  11   2      221.40      127.81     24.15 o 
  -6  11   2       29.20       49.25     19.57 o 
  -5  11   2     1582.05     1587.58     75.31 o 
  -4  11   2      236.63      259.91     36.72 o 
  -3  11   2      379.80      365.99     18.58 o 
  -2  11   2      265.12      225.73     37.05 o 
  -1  11   2      711.59      603.56     36.75 o 
   0  11   2     1447.08     1531.83     63.86 o 
   1  11   2       30.00       15.63     16.85 o 
   2  11   2      641.08      655.82     61.21 o 
   3  11   2       13.61       21.92     15.49 o 
   4  11   2       59.74       59.37     23.08 o 
   5  11   2      204.78      239.26     38.44 o 
   6  11   2       42.36       39.46     14.98 o 
  -9  12   2       31.10       46.28     18.04 o 
  -8  12   2      650.62      609.54     38.88 o 
  -7  12   2      171.92      163.79     62.54 o 
  -4  12   2      491.38      584.49     39.02 o 
  -3  12   2      543.60      464.63     35.12 o 
  -2  12   2       10.99       15.26     20.64 o 
  -1  12   2      160.78      209.53     32.37 o 
   1  12   2       82.55       79.54     19.81 o 
   2  12   2      396.20      424.91     31.48 o 
   3  12   2        0.86       22.58     19.37 o 
   4  12   2      711.87      787.71     63.92 o 
   5  12   2      388.09      371.28     33.09 o 
  -8  13   2      364.53      382.61     35.75 o 
  -7  13   2      243.11      282.67     43.82 o 
  -6  13   2      727.26      764.52     50.11 o 
  -5  13   2      309.48      260.09     35.03 o 
  -4  13   2      164.11      165.59     36.21 o 
  -3  13   2      412.20      435.71     36.18 o 
  -2  13   2        8.68       35.33     21.34 o 
  -1  13   2      533.36      610.18     48.08 o 
   1  13   2        5.15       11.85     21.32 o 
   2  13   2      398.36      375.10     34.90 o 
   3  13   2       35.93       20.50     20.63 o 
   4  13   2      613.77      621.51     37.32 o 
  -6  14   2       17.64       14.57     22.06 o 
  -5  14   2       13.96       26.81     30.71 o 
  -4  14   2      153.91      186.68     39.35 o 
  -3  14   2        7.05       22.76     31.94 o 
  -2  14   2      133.30      126.21     34.91 o 
  -1  14   2       67.87      101.97     32.67 o 
   0  14   2       66.78       56.70     32.55 o 
   1  14   2      282.10      296.66     34.57 o 
   2  14   2       48.49       47.32     18.49 o 
   3  14   2      214.03      107.62     72.99 o 
  -4  15   2      152.93      200.52     38.71 o 
  -3  15   2      150.19      129.77     33.03 o 
  -2  15   2       92.73       89.88     26.60 o 
  -1  15   2       10.11       31.94     23.97 o 
   0  15   2      176.46      165.89     32.25 o 
  -1 -15   3      609.19      617.64     45.12 o 
   0 -15   3      121.75      106.02     36.18 o 
   1 -15   3       49.70       95.14     36.75 o 
   2 -15   3       73.72       79.00     35.21 o 
   3 -15   3      106.11       82.45     27.08 o 
   4 -15   3      842.30      893.15     83.99 o 
   5 -15   3      106.99      101.55     21.36 o 
  -2 -14   3      167.46      183.45     39.86 o 
  -1 -14   3        0.43       12.18     17.36 o 
   0 -14   3       24.79       39.11     15.57 o 
   1 -14   3       91.53      109.67     18.41 o 
   2 -14   3       51.70       40.25     14.95 o 
   3 -14   3      484.34      442.87     41.49 o 
   4 -14   3       58.53      120.89     38.44 o 
   5 -14   3       13.59       26.36     16.61 o 
   6 -14   3      351.87      347.73     35.75 o 
   7 -14   3       17.92        0.92     19.75 o 
  -5 -13   3      463.16      450.37     41.52 o 
  -4 -13   3      588.54      564.98     56.02 o 
  -3 -13   3       43.74       43.01     15.20 o 
  -2 -13   3        2.32        6.66      8.41 o 
  -1 -13   3       50.93       97.31     36.08 o 
   0 -13   3       19.03       13.71     15.50 o 
   1 -13   3       81.72       82.49     19.50 o 
   2 -13   3       22.78       25.93     13.52 o 
   3 -13   3       35.37       44.19     19.62 o 
   4 -13   3       31.12       17.16     18.38 o 
   5 -13   3      541.66      543.29     33.16 o 
   6 -13   3      153.97      169.07     25.25 o 
   7 -13   3       54.67       87.67     22.36 o 
   8 -13   3        5.82        3.34     17.14 o 
  -6 -12   3     1119.14     1093.76     26.16 o 
  -5 -12   3       11.25       15.49     10.09 o 
  -4 -12   3       95.97       47.38     18.06 o 
  -3 -12   3      279.45      279.19     23.99 o 
  -2 -12   3        4.26        7.33      5.32 o 
  -1 -12   3      313.52      374.58     25.07 o 
   0 -12   3      526.87      543.35     58.74 o 
   1 -12   3      122.60      140.59     21.14 o 
   2 -12   3        4.71       19.61     17.12 o 
   3 -12   3        8.96       31.33     21.14 o 
   4 -12   3      143.55      163.30     26.68 o 
   5 -12   3      811.89      823.04     30.20 o 
   6 -12   3       27.29       68.33     32.70 o 
   7 -12   3      309.30      387.44     27.41 o 
   8 -12   3       11.09       21.01     16.45 o 
   9 -12   3       22.43       53.67     20.28 o 
  -7 -11   3      608.71      588.04     22.01 o 
  -6 -11   3       19.99       28.81     11.72 o 
  -5 -11   3      810.70      797.40     23.72 o 
  -4 -11   3      715.44      736.51     47.01 o 
  -3 -11   3        0.99       -2.25      7.13 o 
  -2 -11   3      676.62      686.12     22.39 o 
  -1 -11   3      156.77      182.88     17.43 o 
   0 -11   3        2.24       12.69     14.02 o 
   1 -11   3        2.80       21.88     14.27 o 
   2 -11   3       61.79       59.65     20.40 o 
   3 -11   3      353.21      352.06     33.68 o 
   4 -11   3      217.77      234.08     25.97 o 
   5 -11   3       87.78       73.52     23.54 o 
   6 -11   3       83.58      101.79     21.73 o 
   7 -11   3       22.83       14.64     17.42 o 
   8 -11   3      154.89      139.58     32.35 o 
   9 -11   3      107.21       99.47     20.27 o 
  -7 -10   3      151.70      156.48     14.74 o 
  -6 -10   3      327.73      326.82     17.73 o 
  -5 -10   3       89.58       93.50     13.33 o 
  -4 -10   3       18.69       21.84     17.66 o 
  -3 -10   3      885.59      874.51     27.70 o 
  -2 -10   3      111.85      119.79     21.00 o 
  -1 -10   3       81.60       52.74     15.22 o 
   0 -10   3      618.08      623.05     26.53 o 
   1 -10   3      165.39      189.13     46.30 o 
   2 -10   3      864.66      872.74     33.60 o 
   3 -10   3      286.88      300.77     29.11 o 
   4 -10   3       83.73       65.55     25.61 o 
   5 -10   3       22.40       27.37     19.87 o 
   6 -10   3        6.23       19.51     19.09 o 
   7 -10   3      633.05      648.41     28.26 o 
   8 -10   3      340.83      385.28     42.19 o 
   9 -10   3        1.51        7.99     17.45 o 
  10 -10   3      115.60      135.67     44.12 o 
  -8  -9   3      205.16      225.84     17.88 o 
  -7  -9   3      453.63      468.48     20.91 o 
  -6  -9   3       28.41       24.79     12.67 o 
  -5  -9   3     1237.19     1193.81     36.70 o 
  -4  -9   3       81.84       63.97     19.53 o 
  -3  -9   3     1551.55     1555.25     40.78 o 
  -2  -9   3      120.80      122.48     25.07 o 
  -1  -9   3        3.22       18.58      9.32 o 
   0  -9   3      982.92     1030.87     34.74 o 
   1  -9   3       24.13       22.83     23.86 o 
   2  -9   3     1724.31     1713.24     47.93 o 
   3  -9   3      289.75      293.03     31.11 o 
   4  -9   3       20.26       40.24     22.03 o 
   5  -9   3       50.08       46.85     18.43 o 
   6  -9   3      123.07      145.57     22.59 o 
   7  -9   3       94.36      109.35     19.64 o 
   8  -9   3       56.50       57.38     16.74 o 
   9  -9   3       30.81       63.13     17.56 o 
  10  -9   3       39.11       22.73     29.53 o 
  -9  -8   3       94.64       93.39     14.75 o 
  -8  -8   3        7.65       14.14     10.63 o 
  -7  -8   3      317.85      286.00     20.02 o 
  -6  -8   3       84.96       83.32     17.05 o 
  -5  -8   3       42.56       56.12     13.65 o 
  -4  -8   3        1.49       -0.66     13.14 o 
  -3  -8   3      518.18      544.57     29.70 o 
  -2  -8   3        2.63       11.42      8.44 o 
  -1  -8   3     4750.92     4600.03     72.35 o 
   0  -8   3        2.88        7.73      7.00 o 
   1  -8   3      100.73       87.96     23.88 o 
   2  -8   3      116.68      104.69     16.48 o 
   3  -8   3      138.58      166.23     23.70 o 
   4  -8   3      966.26      963.37     78.14 o 
   5  -8   3        0.94        6.19     35.60 o 
   6  -8   3        7.42       17.83     19.90 o 
   7  -8   3        2.76       -1.52     14.47 o 
   8  -8   3      181.68      176.17     20.45 o 
   9  -8   3      430.92      438.91     26.41 o 
  -9  -7   3        1.50        9.59     12.04 o 
  -8  -7   3       24.27       26.58     15.04 o 
  -7  -7   3      117.55      111.46     16.22 o 
  -6  -7   3     1055.72     1018.94     29.52 o 
  -5  -7   3      132.94      136.46     16.23 o 
  -4  -7   3      179.68      150.38     18.74 o 
  -3  -7   3      228.56      218.66     29.83 o 
  -2  -7   3      834.87      774.12     19.11 o 
  -1  -7   3     2510.97     2638.11     67.86 o 
   0  -7   3      436.96      450.23     31.06 o 
   1  -7   3      915.70      808.93     18.58 o 
   2  -7   3        1.44        0.66      7.77 o 
   3  -7   3      549.31      430.42     33.36 o 
   4  -7   3      575.52      573.61     35.24 o 
   5  -7   3      250.98      229.16     19.38 o 
   6  -7   3       21.37       16.37     18.46 o 
   7  -7   3       85.52       77.85     16.71 o 
   8  -7   3      153.64      169.86     18.75 o 
   9  -7   3     2064.33     2133.42     93.55 o 
  10  -7   3        6.24       29.38     32.28 o 
  11  -7   3       43.81       25.02     31.73 o 
 -10  -6   3      274.38      262.20     21.17 o 
  -9  -6   3       72.89       33.51     21.79 o 
  -8  -6   3      477.09      436.22     21.47 o 
  -7  -6   3        9.24        8.56     12.20 o 
  -6  -6   3       99.77      110.82     18.64 o 
  -5  -6   3       22.71       57.46     17.29 o 
  -4  -6   3     1012.96      915.41     28.91 o 
  -3  -6   3        0.86       15.97     10.71 o 
  -2  -6   3     2903.21     3006.79     47.45 o 
  -1  -6   3       78.18       45.84      7.79 o 
   0  -6   3      296.46      346.84     21.73 o 
   1  -6   3     2202.27     2204.85     36.02 o 
   2  -6   3      168.32      174.30     19.08 o 
   3  -6   3     3455.88     3511.70     79.16 o 
   4  -6   3      188.57      231.31     16.90 o 
   5  -6   3       16.24       12.12     20.66 o 
   6  -6   3     1926.99     2027.95     49.10 o 
   7  -6   3      104.06       95.96     17.97 o 
   8  -6   3     1106.98     1091.35     34.20 o 
   9  -6   3       98.38       86.94     33.32 o 
  10  -6   3      131.52      209.74     45.33 o 
  11  -6   3      302.24      380.04     55.25 o 
 -10  -5   3      165.92      191.95     19.59 o 
  -9  -5   3      115.42       75.21     19.22 o 
  -8  -5   3       32.21       35.14     15.88 o 
  -7  -5   3      129.44      137.58     18.58 o 
  -6  -5   3     1336.79     1285.67     29.98 o 
  -5  -5   3      714.64      657.57     33.40 o 
  -4  -5   3      291.71      289.07     15.41 o 
  -3  -5   3      175.17      246.12     23.48 o 
  -2  -5   3        1.78       10.94      7.43 o 
  -1  -5   3      302.70      271.23     12.89 o 
   0  -5   3     5108.22     5048.57     46.76 o 
   1  -5   3     2404.54     2477.45     27.71 o 
   2  -5   3       83.65       64.92      9.87 o 
   3  -5   3      892.68      887.38     23.71 o 
   4  -5   3     1670.24     1830.16     35.77 o 
   5  -5   3     2168.32     2065.65     75.53 o 
   6  -5   3       73.81      110.82     17.02 o 
   7  -5   3      252.69      299.33     19.01 o 
   8  -5   3      233.94      231.62     31.58 o 
   9  -5   3      929.96      926.52     52.01 o 
  10  -5   3      648.38      747.30     65.61 o 
  11  -5   3      109.81      159.87     38.99 o 
 -11  -4   3      195.85      175.02     24.51 o 
 -10  -4   3       69.44       91.24     19.50 o 
  -9  -4   3       81.28       53.47     16.94 o 
  -8  -4   3       11.98       16.24     13.56 o 
  -7  -4   3        4.95        2.71     13.92 o 
  -6  -4   3        1.18       26.26     16.85 o 
  -5  -4   3      149.60      153.33     16.50 o 
  -4  -4   3      244.95      270.33     22.69 o 
  -3  -4   3       28.55       17.91     10.85 o 
  -2  -4   3      243.58      231.37      9.02 o 
  -1  -4   3        2.16        4.72      4.78 o 
   0  -4   3     5000.74     5406.07     36.58 o 
   1  -4   3     2791.62     2828.59     34.63 o 
   2  -4   3     4344.02     4644.54     36.45 o 
   3  -4   3        1.88       13.10      8.30 o 
   4  -4   3     3594.46     3626.94     66.29 o 
   5  -4   3     3629.83     3440.08     61.69 o 
   6  -4   3        0.55        1.04      8.30 o 
   7  -4   3      948.66      948.13     33.09 o 
   8  -4   3      507.91      530.23     22.81 o 
   9  -4   3      140.94      157.97     44.29 o 
  10  -4   3      666.73      712.93     56.36 o 
  11  -4   3        0.66       27.74     25.27 o 
 -11  -3   3      160.57      144.15     25.39 o 
 -10  -3   3       24.06       24.76     14.76 o 
  -9  -3   3       46.83       41.78     14.75 o 
  -8  -3   3      126.63       86.11     16.06 o 
  -7  -3   3     4048.96     4179.54     59.96 o 
  -6  -3   3        5.86       17.60     23.48 o 
  -5  -3   3      143.55      145.97     22.41 o 
  -4  -3   3       30.23       14.98     14.45 o 
  -3  -3   3      124.94       96.86     14.26 o 
  -2  -3   3      123.84      165.89      7.72 o 
  -1  -3   3     1648.66     1487.99     15.36 o 
   0  -3   3        3.81        4.08      4.64 o 
   1  -3   3       68.26       56.21      8.97 o 
   2  -3   3     3580.08     3857.82     23.37 o 
   3  -3   3     1343.93     1361.58     16.52 o 
   4  -3   3     6205.60     6591.97    243.23 o 
   5  -3   3     1600.81     1778.48     44.00 o 
   6  -3   3        4.15       11.19      9.88 o 
   7  -3   3      325.32      272.82     19.38 o 
   8  -3   3        2.01        6.34      6.77 o 
   9  -3   3      520.69      568.29     21.66 o 
  10  -3   3      103.42      102.33     44.21 o 
  11  -3   3       34.47       39.38     40.59 o 
  12  -3   3      342.05      341.87     29.96 o 
 -11  -2   3       13.38       21.55     14.37 o 
 -10  -2   3       99.13      161.98     35.31 o 
  -9  -2   3       22.13       26.44     18.53 o 
  -8  -2   3      355.63      363.10     28.20 o 
  -7  -2   3      726.43      729.28     33.49 o 
  -6  -2   3      473.91      507.56     32.92 o 
  -5  -2   3      147.84      112.79     30.78 o 
  -4  -2   3      525.29      509.55     24.84 o 
  -3  -2   3     2676.04     2772.44     25.42 o 
  -2  -2   3      722.48      611.44     38.76 o 
  -1  -2   3      142.16      129.51     10.87 o 
   0  -2   3       41.23       38.74     13.53 o 
   1  -2   3     1323.55     1234.50     15.94 o 
   2  -2   3     1315.62     1218.72     17.81 o 
   3  -2   3     6135.02     6630.22    138.24 o 
   4  -2   3      496.28      546.52     20.10 o 
   5  -2   3      430.06      463.26     25.12 o 
   6  -2   3      518.98      462.49     36.16 o 
   7  -2   3      345.59      302.93     22.89 o 
   8  -2   3      226.55      234.00     17.43 o 
   9  -2   3      680.23      636.41     56.85 o 
  10  -2   3      413.33      404.17     28.41 o 
  11  -2   3      210.33      274.63     31.62 o 
 -11  -1   3      270.65      312.03     25.27 o 
 -10  -1   3        2.44       12.88     15.38 o 
  -9  -1   3      173.70      189.73     27.99 o 
  -8  -1   3     1286.34     1235.10     89.32 o 
  -7  -1   3        2.10       10.33     19.51 o 
  -6  -1   3     1795.26     1889.56     69.99 o 
  -5  -1   3     1291.15     1305.35     62.09 o 
  -4  -1   3      569.81      557.87     69.72 o 
  -3  -1   3      105.93      135.04      9.77 o 
  -2  -1   3      219.39      222.94     10.70 o 
  -1  -1   3      356.73      340.39     10.03 o 
   0  -1   3      742.66      746.60      9.03 o 
   1  -1   3       93.95       95.79      9.31 o 
   2  -1   3       24.75       10.82      3.77 o 
   3  -1   3       28.68       27.17      4.26 o 
   4  -1   3      236.06      245.06     11.06 o 
   5  -1   3     1204.77     1146.98     21.28 o 
   6  -1   3     2132.29     2057.30     36.30 o 
   7  -1   3      105.32      140.56     15.64 o 
   8  -1   3      118.06      129.61     16.24 o 
   9  -1   3       30.08       50.33     26.23 o 
  10  -1   3      135.28      159.53     39.47 o 
  11  -1   3      706.28      681.11     54.34 o 
 -11   0   3      883.89      979.30     39.14 o 
 -10   0   3      262.31      282.60     27.96 o 
  -9   0   3       88.63       74.15     18.03 o 
  -8   0   3      447.18      465.59     27.45 o 
  -7   0   3        6.96       41.99     25.62 o 
  -6   0   3     4474.62     4632.62    153.29 o 
  -5   0   3        8.19       11.16     12.62 o 
  -4   0   3     1373.78     1408.73     49.22 o 
  -3   0   3      236.21      223.49     11.40 o 
  -2   0   3       10.01        6.67      4.63 o 
  -1   0   3    10327.56    11038.56     59.63 o 
   0   0   3      332.72      350.35      7.58 o 
   1   0   3     2684.02     2785.07     33.24 o 
   2   0   3      724.77      719.89     12.77 o 
   3   0   3       18.69       13.97      8.86 o 
   4   0   3     4745.80     4982.13     74.89 o 
   5   0   3     2900.00     2827.56     43.87 o 
   6   0   3      448.49      440.02     14.06 o 
   7   0   3      232.85      242.96     16.82 o 
   8   0   3      700.49      612.98     39.55 o 
  10   0   3     1123.84     1122.04     59.82 o 
  11   0   3        9.03       30.40     19.06 o 
 -12   1   3      739.41      826.69     51.01 o 
 -11   1   3       25.48       36.63     19.85 o 
 -10   1   3       51.76       51.78     20.75 o 
  -9   1   3      698.68      688.32     31.80 o 
  -8   1   3       18.79       14.45     17.51 o 
  -7   1   3     2248.23     2354.33     59.70 o 
  -6   1   3       47.24       64.34     19.24 o 
  -5   1   3        3.82       10.83     11.70 o 
  -4   1   3      775.79      689.04     38.20 o 
  -3   1   3       28.60       26.49      6.82 o 
  -2   1   3     5130.94     5229.10     43.33 o 
  -1   1   3      423.71      448.60      7.52 o 
   0   1   3       74.38       80.72      5.18 o 
   1   1   3      310.30      310.05      5.46 o 
   2   1   3      167.29      159.04      5.80 o 
   3   1   3      790.34      759.28      8.65 o 
   4   1   3      331.67      274.52      8.35 o 
   5   1   3     1497.40     1573.54     27.35 o 
   6   1   3     1524.04     1432.12     29.84 o 
   7   1   3      668.81      662.59     19.50 o 
   8   1   3      430.19      470.67     19.42 o 
  10   1   3      107.86      155.05     39.77 o 
  11   1   3       13.99       45.52     19.20 o 
 -12   2   3      276.28      228.30     34.06 o 
 -11   2   3       19.31       10.81     18.74 o 
 -10   2   3     1680.50     1661.91     42.67 o 
  -9   2   3      251.11      282.45     28.40 o 
  -8   2   3      511.37      481.97     26.51 o 
  -7   2   3     1478.78     1460.60     46.81 o 
  -6   2   3     1615.81     1525.98     50.00 o 
  -5   2   3     5552.83     5808.24    124.01 o 
  -4   2   3     1067.14     1031.15     26.04 o 
  -3   2   3     3030.84     3202.80     31.63 o 
  -2   2   3        2.11        7.24      5.52 o 
  -1   2   3     7645.49     8071.83     31.83 o 
   0   2   3     1848.41     1822.79     14.39 o 
   1   2   3     2401.79     2426.77     12.01 o 
   2   2   3     2986.38     3002.17     19.45 o 
   3   2   3      518.71      433.70      7.42 o 
   4   2   3      216.53      265.64      7.44 o 
   5   2   3       44.02       43.59     10.69 o 
   6   2   3      910.65      870.22     39.15 o 
   7   2   3      785.38      702.96     19.75 o 
   8   2   3     1247.75     1240.31     31.70 o 
   9   2   3        0.64       -5.52     17.38 o 
  10   2   3        7.25       12.90     19.57 o 
  11   2   3       73.76       53.56     22.61 o 
 -12   3   3        4.35       25.79     17.36 o 
 -11   3   3      264.88      245.72     24.98 o 
 -10   3   3     2235.47     2266.87     51.22 o 
  -9   3   3       21.56       37.79     13.81 o 
  -8   3   3     1082.55     1086.53     34.89 o 
  -7   3   3      526.84      504.40     35.59 o 
  -6   3   3       11.00       33.04     16.56 o 
  -5   3   3     1775.25     1714.37     64.16 o 
  -4   3   3       39.53       47.98     11.87 o 
  -3   3   3     9071.53    10152.01     85.51 o 
  -2   3   3        0.88       -0.46      4.66 o 
  -1   3   3     1105.14     1162.55     14.78 o 
   0   3   3     2435.25     2312.72     15.33 o 
   1   3   3     1950.63     2099.76     26.77 o 
   2   3   3      371.49      302.32      7.69 o 
   3   3   3       19.29       11.53      5.05 o 
   4   3   3      680.11      709.83     12.60 o 
   5   3   3     2592.24     2655.00     44.57 o 
   6   3   3      530.32      518.21     22.26 o 
   7   3   3     1147.39     1180.02     25.86 o 
   8   3   3        2.33       10.66      9.60 o 
   9   3   3       43.20       41.33     18.40 o 
  10   3   3      299.95      272.14     24.75 o 
  11   3   3      184.90      202.43     26.18 o 
 -12   4   3       64.79       68.66     28.71 o 
 -11   4   3      699.84      678.96     30.92 o 
 -10   4   3      189.42      161.15     30.11 o 
  -9   4   3      411.97      478.06     41.77 o 
  -8   4   3      850.35      851.45     31.05 o 
  -7   4   3      106.02       66.97     22.39 o 
  -6   4   3     3145.42     3355.16     72.95 o 
  -5   4   3      351.22      369.12     22.48 o 
  -4   4   3     1298.53     1443.01     39.06 o 
  -3   4   3      304.47      264.00     11.61 o 
  -2   4   3     1267.20     1427.79     14.71 o 
  -1   4   3     1503.29     1397.28     23.35 o 
   0   4   3      436.13      421.19     10.38 o 
   1   4   3      210.31      177.35      4.87 o 
   2   4   3      682.27      668.20     19.33 o 
   3   4   3      905.42      961.08     15.04 o 
   4   4   3      650.60      552.49     13.45 o 
   5   4   3      435.72      429.83     17.35 o 
   6   4   3      389.60      393.81     16.78 o 
   7   4   3     1921.79     1862.29     39.04 o 
   8   4   3        6.29       21.26      9.02 o 
   9   4   3      604.37      597.64     35.36 o 
  10   4   3      238.49      272.87     23.98 o 
 -11   5   3       20.71        8.63     17.71 o 
 -10   5   3        2.67        9.00     11.75 o 
  -9   5   3     2063.63     2101.64     71.55 o 
  -8   5   3      743.82      688.11     26.31 o 
  -7   5   3      351.84      327.73     26.89 o 
  -6   5   3      258.65      243.57     22.62 o 
  -5   5   3     1706.05     1664.72     45.00 o 
  -4   5   3     1532.22     1472.23     29.25 o 
  -3   5   3     2226.69     2160.25     39.44 o 
  -2   5   3     7556.73     8365.82     93.15 o 
  -1   5   3     4609.69     4623.09    118.49 o 
   0   5   3      262.45      220.72     12.78 o 
   1   5   3       23.10       33.42      3.49 o 
   2   5   3      780.89      809.29     18.54 o 
   3   5   3       11.01       16.78      5.39 o 
   4   5   3     1606.55     1510.99     30.96 o 
   5   5   3     1003.33     1024.75     22.40 o 
   6   5   3        1.92        7.54      9.59 o 
   7   5   3       12.23       24.08     13.05 o 
   8   5   3       60.73       84.61     18.83 o 
   9   5   3     1598.61     1558.53     78.85 o 
  10   5   3        0.65        3.52     13.82 o 
 -11   6   3        3.12       16.54     11.37 o 
 -10   6   3       34.54       34.43     16.87 o 
  -9   6   3      183.66      237.27     34.26 o 
  -8   6   3      352.26      369.33     23.07 o 
  -7   6   3      291.21      254.83     25.27 o 
  -6   6   3        1.22       -3.94     15.56 o 
  -5   6   3      576.80      569.36     59.63 o 
  -4   6   3      576.83      468.30     19.59 o 
  -3   6   3      200.01      195.55     12.86 o 
  -2   6   3     2318.82     2328.52     49.07 o 
  -1   6   3      670.13      700.17     11.83 o 
   0   6   3       15.04        9.98     24.53 o 
   1   6   3      965.55      853.14     16.74 o 
   2   6   3       75.85      101.50      7.69 o 
   3   6   3     1170.38     1194.57     33.87 o 
   4   6   3       78.03      102.56     13.91 o 
   5   6   3      310.85      341.06     17.49 o 
   6   6   3     1883.58     1852.90     38.19 o 
   7   6   3       36.23       24.61     12.14 o 
   9   6   3       51.71       64.34     17.71 o 
 -11   7   3      512.13      519.28     48.17 o 
 -10   7   3      417.03      430.19     38.65 o 
  -9   7   3      998.61     1062.99     38.55 o 
  -8   7   3       11.11       15.86     15.51 o 
  -7   7   3      493.56      446.92     25.72 o 
  -6   7   3      298.23      314.53     23.51 o 
  -5   7   3     1752.03     1631.66     40.80 o 
  -4   7   3      108.36       86.39     10.29 o 
  -3   7   3        4.30       10.17      7.38 o 
  -2   7   3      594.27      600.00     16.10 o 
  -1   7   3      271.87      279.87     10.32 o 
   0   7   3     2594.72     2744.49     70.97 o 
   1   7   3      117.42      115.03     17.46 o 
   2   7   3      240.23      245.07     11.47 o 
   3   7   3        8.57        5.78      8.42 o 
   4   7   3        2.31        3.94      7.29 o 
   5   7   3      650.51      645.34     28.09 o 
   6   7   3      136.94      145.71     13.04 o 
   7   7   3      612.69      585.70     25.24 o 
   8   7   3      491.26      533.15     26.72 o 
   9   7   3       52.35       47.10     12.67 o 
 -11   8   3      434.49      411.96     35.12 o 
 -10   8   3      382.13      361.89     29.84 o 
  -9   8   3      292.97      306.48     22.50 o 
  -8   8   3        0.65       19.43     18.15 o 
  -7   8   3      889.90      887.45     45.48 o 
  -6   8   3      775.24      724.49     26.71 o 
  -5   8   3      455.19      397.34     20.80 o 
  -4   8   3      285.95      271.35     13.18 o 
  -3   8   3      109.25      111.98      9.07 o 
  -2   8   3      109.39       85.59     11.57 o 
  -1   8   3     2506.94     2420.46     38.72 o 
   0   8   3     1499.04     1523.00     41.39 o 
   1   8   3       48.83       41.55      7.61 o 
   2   8   3      102.86       96.76     11.11 o 
   3   8   3       45.94       55.00     10.22 o 
   4   8   3      145.16      153.11     12.49 o 
   5   8   3     1520.50     1538.88     21.99 o 
   6   8   3        1.78       14.03      8.98 o 
   7   8   3       41.10       49.03     15.06 o 
   8   8   3        1.36        6.93     13.27 o 
 -10   9   3      582.47      597.18     40.58 o 
  -9   9   3      191.76      229.34     27.02 o 
  -8   9   3      232.75      252.34     23.09 o 
  -7   9   3      782.72      774.26     32.07 o 
  -6   9   3        1.56       -0.46     11.37 o 
  -5   9   3       13.67       40.05     12.17 o 
  -4   9   3      419.49      384.71     20.52 o 
  -3   9   3       20.67       18.44      5.92 o 
  -2   9   3      100.20       98.11     12.68 o 
  -1   9   3       23.94       16.60      9.99 o 
   0   9   3       98.82       97.75     16.64 o 
   1   9   3      366.58      371.75     14.41 o 
   2   9   3       76.80       70.05     12.72 o 
   3   9   3      212.02      188.59     27.53 o 
   4   9   3      160.54      165.68     11.51 o 
   5   9   3       31.07       31.48     22.75 o 
   6   9   3      383.23      365.31     22.47 o 
   7   9   3      372.39      356.11     21.28 o 
   8   9   3        5.99       18.71     24.18 o 
 -10  10   3      535.44      526.91     25.58 o 
  -9  10   3       19.50       38.02     18.35 o 
  -8  10   3      524.70      544.62     30.48 o 
  -7  10   3       31.58       11.56     11.18 o 
  -6  10   3       50.71       75.30     20.75 o 
  -5  10   3      180.84      156.91     19.09 o 
  -4  10   3      314.48      294.78     18.62 o 
  -3  10   3      304.75      276.02     15.56 o 
  -2  10   3       91.66       91.24     21.31 o 
  -1  10   3       13.94       61.71     31.91 o 
   0  10   3      761.74      791.66     46.12 o 
   1  10   3     1396.47     1529.69     61.26 o 
   2  10   3      939.91      929.69     28.02 o 
   3  10   3        2.18       17.82      9.48 o 
   4  10   3       57.66       52.03     18.01 o 
   5  10   3       41.13       41.61     17.51 o 
   6  10   3      361.66      385.48     36.75 o 
   7  10   3       54.53      126.33     33.46 o 
  -9  11   3      246.86      198.30     20.47 o 
  -8  11   3      393.11      403.10     47.40 o 
  -7  11   3      127.89      131.71     16.37 o 
  -6  11   3      174.07      168.95     16.52 o 
  -4  11   3        4.79      -11.79     14.60 o 
  -3  11   3      516.32      593.83     37.96 o 
  -2  11   3      237.13      244.13     32.46 o 
  -1  11   3       83.46       69.33     32.31 o 
   0  11   3      353.28      362.09     41.65 o 
   1  11   3      116.04      130.52     24.55 o 
   2  11   3      155.47      197.12     27.66 o 
   3  11   3       21.22       23.26     12.69 o 
   4  11   3        0.50       27.63     15.11 o 
   5  11   3        2.02       30.80     16.68 o 
   6  11   3       66.89       54.22     33.36 o 
  -8  12   3      255.54      241.47     39.14 o 
  -7  12   3      113.03       68.63     26.11 o 
  -6  12   3      985.82     1127.79     81.30 o 
  -5  12   3      150.25      151.56     31.97 o 
  -4  12   3        0.57        4.65     24.27 o 
  -3  12   3      127.96      166.61     32.55 o 
  -2  12   3       10.35       27.96     20.79 o 
  -1  12   3      767.90      712.30     41.80 o 
   0  12   3        9.90       22.94     23.94 o 
   1  12   3       35.87       28.68     16.77 o 
   2  12   3      151.21      161.48     26.52 o 
   3  12   3        2.70       29.97     13.61 o 
   4  12   3      181.60      193.59     25.82 o 
   5  12   3       13.34       12.14     12.25 o 
  -7  13   3      132.57      100.52     32.55 o 
  -6  13   3      283.32      308.26     37.35 o 
  -5  13   3      155.98      199.43     34.33 o 
  -4  13   3      362.74      414.10     40.35 o 
  -3  13   3        5.60       -7.59     21.76 o 
  -2  13   3      230.84      196.56     29.68 o 
   0  13   3      539.26      566.63     48.63 o 
   1  13   3       78.88      103.30     35.72 o 
   2  13   3       22.87       19.63     15.05 o 
   3  13   3      291.83      336.48     46.86 o 
   4  13   3       56.79       49.81     19.12 o 
  -6  14   3        4.48       12.03     21.22 o 
  -5  14   3       36.34       48.63     21.79 o 
  -4  14   3      357.32      369.31     35.09 o 
  -3  14   3      444.93      535.62     40.89 o 
  -2  14   3      304.60      279.95     36.15 o 
   0  14   3       36.48       62.14     31.64 o 
   1  14   3      340.10      338.67     51.38 o 
   2  14   3       42.55       38.81     17.31 o 
  -3  15   3       69.21      117.14     34.69 o 
  -1  15   3      214.36      245.46     35.75 o 
  -1 -15   4       35.89       60.02     39.44 o 
   0 -15   4       89.69       82.84     29.01 o 
   1 -15   4        2.18        1.93     11.44 o 
   2 -15   4       25.02       14.71     15.22 o 
   3 -15   4      494.02      474.27     34.82 o 
   4 -15   4      307.52      282.10     25.90 o 
   5 -15   4       63.26       45.82     29.51 o 
  -3 -14   4       36.79       17.89     33.20 o 
  -2 -14   4      216.89      181.00     19.26 o 
  -1 -14   4       12.37       30.03     13.27 o 
   0 -14   4       31.87       79.24     39.80 o 
   1 -14   4      238.43      278.34     49.44 o 
   2 -14   4        3.73       17.86     19.92 o 
   3 -14   4      725.35      663.19     55.35 o 
   4 -14   4        8.30       16.25     16.94 o 
   5 -14   4      137.60      140.79     22.59 o 
   6 -14   4      157.82      185.52     24.94 o 
   7 -14   4       31.87       34.27     22.30 o 
  -4 -13   4      131.36       78.97     48.42 o 
  -3 -13   4       12.14        7.86      5.49 o 
  -2 -13   4        1.47       12.37     13.23 o 
  -1 -13   4       97.66      127.41     24.92 o 
   0 -13   4      153.12      188.26     25.08 o 
   1 -13   4        1.96       11.89     19.47 o 
   2 -13   4        2.62       21.47     16.56 o 
   3 -13   4       72.58       91.98     20.22 o 
   4 -13   4      173.49      177.18     25.66 o 
   5 -13   4      772.71      745.84     32.88 o 
   6 -13   4        0.77       -4.98     14.63 o 
   7 -13   4      508.26      501.19     34.71 o 
   8 -13   4       25.06       20.69     14.08 o 
  -6 -12   4       66.46       81.61     18.86 o 
  -5 -12   4      183.33      225.59     29.97 o 
  -4 -12   4        3.79        6.43      7.20 o 
  -3 -12   4        9.03        9.54      6.81 o 
  -2 -12   4      251.75      228.85     23.71 o 
  -1 -12   4      203.87      220.14     43.46 o 
   0 -12   4      747.31      775.51     33.55 o 
   1 -12   4      125.81      170.79     25.46 o 
   2 -12   4        0.61        6.55     15.72 o 
   3 -12   4      255.78      207.91     55.47 o 
   4 -12   4      489.63      497.82     29.58 o 
   5 -12   4      465.45      561.71     50.44 o 
   6 -12   4        0.44        2.33     15.64 o 
   7 -12   4      295.53      318.50     23.35 o 
   8 -12   4      114.15      118.94     19.59 o 
   9 -12   4      346.66      336.50     27.64 o 
  -7 -11   4      294.82      304.29     23.23 o 
  -6 -11   4      397.73      368.75     20.37 o 
  -5 -11   4       66.07       91.08     27.20 o 
  -4 -11   4        0.29        0.61      8.78 o 
  -3 -11   4       75.01       77.41     15.84 o 
  -2 -11   4      314.32      334.48     30.29 o 
  -1 -11   4       35.59       30.97     13.96 o 
   0 -11   4       26.06       46.72     21.81 o 
   1 -11   4       20.44       23.48     37.28 o 
   2 -11   4      215.01      200.91     22.41 o 
   3 -11   4       41.43       58.79     22.95 o 
   4 -11   4      347.98      310.90     26.68 o 
   5 -11   4      103.07      107.71     33.82 o 
   6 -11   4      282.77      293.36     24.22 o 
   7 -11   4      172.92      182.32     21.07 o 
   8 -11   4      368.52      383.32     27.27 o 
   9 -11   4      939.39      927.36     55.88 o 
  -7 -10   4       38.13       21.05     14.00 o 
  -6 -10   4       20.35       20.59     11.39 o 
  -5 -10   4        6.33       -0.28     11.47 o 
  -4 -10   4       32.62       20.59      9.76 o 
  -3 -10   4      497.05      527.95     29.76 o 
  -2 -10   4       14.17       11.02      7.85 o 
  -1 -10   4        2.75       17.02     16.92 o 
   0 -10   4      435.41      433.85     28.90 o 
   1 -10   4       18.15       30.82     29.09 o 
   2 -10   4      210.51      221.68     27.96 o 
   3 -10   4       12.44       21.93     20.61 o 
   4 -10   4        3.39       30.46     18.02 o 
   5 -10   4       22.68       42.29     17.36 o 
   6 -10   4      234.42      234.35     34.79 o 
   7 -10   4      270.85      259.38     41.69 o 
   8 -10   4      825.78      849.60     42.20 o 
  10 -10   4       38.58       33.85     28.86 o 
  -8  -9   4      186.85      163.13     17.92 o 
  -7  -9   4      203.91      187.72     16.65 o 
  -6  -9   4      435.52      441.44     18.06 o 
  -5  -9   4       63.24       58.67     12.92 o 
  -4  -9   4       31.67       38.26     16.23 o 
  -3  -9   4      149.29      158.93     13.19 o 
  -2  -9   4      256.97      265.31     26.27 o 
  -1  -9   4      199.96      182.53     15.97 o 
   0  -9   4      250.86      216.83     13.16 o 
   1  -9   4      516.64      505.86     29.53 o 
   2  -9   4      661.53      612.76     27.33 o 
   3  -9   4      427.00      437.03     29.51 o 
   4  -9   4       26.47       56.82     26.60 o 
   5  -9   4      328.78      323.98     71.43 o 
   6  -9   4      448.93      440.53     27.73 o 
   7  -9   4      115.94      141.28     17.62 o 
   8  -9   4      112.05      107.29     20.44 o 
   9  -9   4        3.96       20.91     15.91 o 
  10  -9   4      636.23      676.37     74.38 o 
  -9  -8   4      437.86      404.20     21.06 o 
  -8  -8   4        6.33        3.60     11.14 o 
  -7  -8   4      449.02      465.95     22.64 o 
  -6  -8   4     1012.92     1012.22     32.30 o 
  -5  -8   4     1130.21     1106.22     28.65 o 
  -4  -8   4       12.12        4.71      9.91 o 
  -3  -8   4      129.43      148.94     21.08 o 
  -2  -8   4        1.41        8.12     10.29 o 
  -1  -8   4     4632.01     4657.65    102.94 o 
   0  -8   4        0.56        9.26     12.89 o 
   1  -8   4     2120.19     2115.00     79.77 o 
   2  -8   4      247.81      226.46     20.51 o 
   3  -8   4      232.15      244.80     15.70 o 
   4  -8   4     1003.00     1015.55     43.61 o 
   5  -8   4       36.38       48.69     28.98 o 
   6  -8   4       28.70       22.94     16.74 o 
   7  -8   4       19.91        6.41     15.83 o 
   8  -8   4        3.20       35.23     17.37 o 
   9  -8   4      620.69      606.68     32.24 o 
  10  -8   4      502.90      619.13     59.54 o 
  11  -8   4      218.68      247.40     50.26 o 
  -9  -7   4      104.88       92.47     16.02 o 
  -8  -7   4       13.83       30.53     15.06 o 
  -7  -7   4     1262.25     1272.01     31.18 o 
  -6  -7   4       10.94       14.85     12.91 o 
  -5  -7   4       54.40       38.44     14.03 o 
  -4  -7   4      527.99      489.23     18.92 o 
  -3  -7   4       77.47       84.57     14.97 o 
  -2  -7   4     2550.94     2510.94     46.51 o 
  -1  -7   4      183.23      192.63     15.87 o 
   0  -7   4       26.45       14.25     16.26 o 
   1  -7   4     1481.52     1411.01     43.49 o 
   2  -7   4      102.42       85.66     13.72 o 
   3  -7   4     1303.83     1184.25     78.06 o 
   4  -7   4        1.82       19.76     16.52 o 
   5  -7   4        0.76       18.50     13.70 o 
   6  -7   4      208.56      226.90     21.20 o 
   7  -7   4        1.48        3.41     10.93 o 
   8  -7   4      543.66      535.13     21.32 o 
   9  -7   4      616.13      656.57     35.10 o 
  10  -7   4      118.19       64.25     34.66 o 
  11  -7   4      225.18      338.36     59.57 o 
 -10  -6   4      304.27      292.25     18.88 o 
  -9  -6   4       62.87       47.62     17.58 o 
  -8  -6   4       57.11       69.78     18.03 o 
  -7  -6   4      890.54      860.59     30.03 o 
  -6  -6   4      716.59      714.32     25.82 o 
  -5  -6   4     1473.92     1437.68     27.16 o 
  -4  -6   4       34.67       33.57     12.93 o 
  -3  -6   4      252.68      253.08     18.58 o 
  -2  -6   4      864.58      766.15     26.59 o 
  -1  -6   4      334.83      295.51     18.84 o 
   0  -6   4     3405.84     3438.48    108.87 o 
   1  -6   4      371.57      401.06     22.65 o 
   2  -6   4     3830.54     3975.71     87.95 o 
   3  -6   4     2199.89     2245.23     80.12 o 
   4  -6   4      933.05      957.43     33.44 o 
   5  -6   4        2.20       18.14     15.05 o 
   6  -6   4       84.92       74.83     15.58 o 
   7  -6   4      160.48      163.91     15.22 o 
   8  -6   4      539.56      563.64     32.23 o 
   9  -6   4      259.49      250.36     30.50 o 
  10  -6   4      414.27      420.81     48.32 o 
  11  -6   4      464.50      567.17     76.25 o 
 -10  -5   4      198.08      202.44     20.30 o 
  -9  -5   4       14.82       17.21     12.45 o 
  -8  -5   4      248.25      258.44     19.61 o 
  -7  -5   4      134.74      134.89     17.86 o 
  -6  -5   4     1762.22     1697.23     38.56 o 
  -5  -5   4     2701.09     2649.68     46.85 o 
  -4  -5   4       77.92       77.29     11.73 o 
  -3  -5   4      651.09      643.98     34.62 o 
  -2  -5   4     1058.06     1216.84     25.06 o 
  -1  -5   4        8.22       14.19     10.95 o 
   0  -5   4     2798.06     2548.35     83.17 o 
   1  -5   4       12.92        8.93      4.45 o 
   2  -5   4     1879.77     1809.98     28.22 o 
   3  -5   4      274.60      226.23     13.15 o 
   4  -5   4       72.51       86.56     10.53 o 
   5  -5   4     2266.31     2099.61     38.31 o 
   6  -5   4       64.19       59.42      9.72 o 
   7  -5   4     2361.48     2382.30     91.62 o 
   8  -5   4        0.69       -0.23      8.55 o 
   9  -5   4       52.72       42.59     18.10 o 
  10  -5   4      568.07      471.34     59.78 o 
  11  -5   4      131.19      170.00     42.25 o 
 -10  -4   4       21.41       33.33     16.17 o 
  -9  -4   4        0.44        1.71     13.09 o 
  -8  -4   4      269.63      274.43     20.49 o 
  -7  -4   4      154.71      143.99     19.11 o 
  -6  -4   4     1417.54     1381.22     33.16 o 
  -5  -4   4      429.77      403.90     22.24 o 
  -4  -4   4      507.07      568.52     20.54 o 
  -3  -4   4      120.65      116.76     12.40 o 
  -2  -4   4      850.71      877.15     33.65 o 
  -1  -4   4     1991.33     1834.72     18.40 o 
   0  -4   4        8.58        4.46      6.59 o 
   1  -4   4        5.77       10.23      4.63 o 
   2  -4   4     7082.17     7668.54     64.76 o 
   3  -4   4      609.79      737.87     23.76 o 
   4  -4   4     3745.91     3658.14    107.13 o 
   5  -4   4        7.74       15.61     15.78 o 
   6  -4   4       26.71       39.15     14.85 o 
   7  -4   4      181.36      156.80     29.31 o 
   8  -4   4      295.19      247.86     31.52 o 
   9  -4   4      715.90      769.24     66.97 o 
  10  -4   4      166.26      162.90     47.39 o 
  11  -4   4       11.66       19.21     19.04 o 
 -11  -3   4      146.90      120.14     25.76 o 
 -10  -3   4        7.78       13.83     12.86 o 
  -9  -3   4      163.40      197.58     19.88 o 
  -8  -3   4      258.92      240.72     22.10 o 
  -7  -3   4      751.83      795.86     33.83 o 
  -6  -3   4      237.76      234.22     36.36 o 
  -5  -3   4       16.34       41.38     21.23 o 
  -4  -3   4       81.12       48.42     14.96 o 
  -3  -3   4      697.98      708.49     29.56 o 
  -2  -3   4       47.37       61.27      8.87 o 
  -1  -3   4     1798.82     1708.53     17.39 o 
   0  -3   4     1852.28     1882.25     24.51 o 
   1  -3   4     1815.46     1740.72     27.08 o 
   2  -3   4      477.81      414.96      9.70 o 
   3  -3   4     4748.59     4850.28    145.28 o 
   4  -3   4     5335.03     5831.04    169.53 o 
   5  -3   4      316.84      279.06     12.29 o 
   6  -3   4      446.97      404.98     19.13 o 
   7  -3   4       60.31       51.62      8.68 o 
   8  -3   4     1363.22     1316.73     31.93 o 
   9  -3   4     1425.51     1489.82     84.89 o 
  10  -3   4      365.26      340.56     31.12 o 
  11  -3   4       30.21       55.30     22.37 o 
 -11  -2   4        0.65       12.38     14.34 o 
 -10  -2   4       99.43      119.60     28.42 o 
  -9  -2   4       12.93       16.71     15.90 o 
  -8  -2   4      750.26      810.82     39.30 o 
  -7  -2   4      286.68      326.23     38.68 o 
  -6  -2   4       94.82      130.80     33.56 o 
  -5  -2   4      733.41      724.66     32.09 o 
  -3  -2   4     4798.35     4959.02     74.28 o 
  -2  -2   4     1206.37     1315.73     16.99 o 
  -1  -2   4        4.65        0.76      7.94 o 
   0  -2   4      687.70      682.97      9.72 o 
   1  -2   4     5851.30     6225.87     36.85 o 
   2  -2   4      977.43      973.87     16.11 o 
   3  -2   4     6378.62     6584.31     46.70 o 
   4  -2   4      409.72      415.50     12.07 o 
   5  -2   4      114.24      126.86      8.49 o 
   6  -2   4      368.20      337.57     15.31 o 
   7  -2   4      121.87      122.14     14.21 o 
   8  -2   4      515.11      525.45     26.95 o 
   9  -2   4        1.78       34.57     27.61 o 
  10  -2   4      126.06      142.53     33.40 o 
  11  -2   4      459.29      429.08     29.02 o 
 -11  -1   4      414.30      437.00     39.41 o 
 -10  -1   4       35.32       45.63     16.18 o 
  -9  -1   4       41.02       64.04     18.31 o 
  -8  -1   4      154.87      152.21     23.62 o 
  -7  -1   4      163.05      179.96     28.03 o 
  -6  -1   4      999.99      965.18     41.60 o 
  -5  -1   4      255.65      279.92     26.73 o 
  -4  -1   4     1037.70     1084.03     27.61 o 
  -3  -1   4      109.64      125.74     16.24 o 
  -2  -1   4      218.86      222.23     10.71 o 
  -1  -1   4     1578.60     1519.04     25.57 o 
   0  -1   4    12420.62    12961.78     31.77 o 
   1  -1   4      390.84      399.73      7.25 o 
   2  -1   4        4.55        4.96      3.25 o 
   3  -1   4     1310.61     1238.50     58.10 o 
   4  -1   4     2602.96     2534.68     60.14 o 
   5  -1   4     3345.72     3285.80     50.94 o 
   6  -1   4      518.91      509.94     14.76 o 
   7  -1   4       98.94       89.85     10.83 o 
   8  -1   4      300.27      299.78     30.22 o 
   9  -1   4      426.38      443.21     31.20 o 
  10  -1   4     1054.14     1126.27     53.24 o 
  11  -1   4      198.49      235.54     32.87 o 
 -11   0   4      580.60      550.99     28.92 o 
 -10   0   4      144.05      142.69     21.53 o 
  -9   0   4       49.76       18.31     17.45 o 
  -8   0   4      288.02      307.35     36.43 o 
  -7   0   4      438.87      416.99     31.93 o 
  -6   0   4      777.03      853.19     39.17 o 
  -5   0   4       83.39       65.57     27.77 o 
  -4   0   4     1523.56     1561.94     33.94 o 
  -3   0   4     1809.81     1952.75     19.78 o 
  -2   0   4     2883.53     2961.18     18.42 o 
  -1   0   4     1637.67     1590.58     17.21 o 
   0   0   4     2973.70     3107.63     20.41 o 
   1   0   4        7.88        0.16      3.13 o 
   2   0   4      190.05      186.80      3.90 o 
   3   0   4       46.90       52.76      9.59 o 
   4   0   4     1401.02     1464.27     32.91 o 
   5   0   4     2632.46     2585.01     45.79 o 
   6   0   4       39.20       36.79      6.24 o 
   7   0   4       43.85       45.98      7.66 o 
   8   0   4       95.97       61.06     46.98 o 
   9   0   4      371.11      381.98     30.19 o 
  10   0   4     1343.82     1322.77     60.73 o 
  11   0   4       47.33       12.85     24.93 o 
 -11   1   4        6.26       42.95     16.75 o 
 -10   1   4        6.91       13.49     14.50 o 
  -9   1   4       10.99       38.92     17.72 o 
  -8   1   4      168.23      160.29     24.07 o 
  -7   1   4     2066.99     2076.48     61.11 o 
  -6   1   4       62.39       60.43     20.98 o 
  -5   1   4      131.29      115.97     21.43 o 
  -4   1   4     2310.46     2279.69     98.34 o 
  -3   1   4       10.27        9.54      5.60 o 
  -2   1   4     7710.15     8041.73     85.85 o 
  -1   1   4       64.75       55.49      5.76 o 
   0   1   4      290.87      275.43      5.11 o 
   1   1   4      117.67      122.87      5.08 o 
   2   1   4      562.37      534.12      7.01 o 
   3   1   4     2168.79     2176.88     23.36 o 
   4   1   4     1052.66     1030.11     15.56 o 
   5   1   4      435.63      454.36     15.13 o 
   6   1   4      346.60      320.65     23.53 o 
   7   1   4      888.82      822.52     19.77 o 
   8   1   4       34.14       34.02     32.13 o 
   9   1   4      288.90      267.55     24.74 o 
  10   1   4        3.60       11.41     19.19 o 
  11   1   4        0.28        5.11     17.12 o 
 -11   2   4      209.23      207.27     23.43 o 
 -10   2   4      955.67     1056.05     38.08 o 
  -9   2   4      307.03      324.49     26.79 o 
  -8   2   4        1.53        0.91     23.97 o 
  -7   2   4       68.50       51.56     21.56 o 
  -6   2   4      924.19      914.93     37.59 o 
  -5   2   4     3188.07     3107.17     76.11 o 
  -4   2   4      496.29      507.85     32.25 o 
  -3   2   4     3686.72     3911.14     36.78 o 
  -2   2   4       81.48       86.91      6.85 o 
  -1   2   4      559.24      506.08      7.30 o 
   0   2   4     2359.50     2482.30     17.26 o 
   1   2   4     1483.40     1607.04     14.97 o 
   2   2   4     1522.70     1508.70     16.48 o 
   3   2   4       58.24       39.74      4.67 o 
   4   2   4      344.99      353.96      7.33 o 
   5   2   4      318.30      290.22     12.19 o 
   6   2   4     2049.62     2001.24     29.18 o 
   7   2   4      745.50      756.16     19.32 o 
   8   2   4      353.03      312.56     25.45 o 
   9   2   4        4.17       25.62     16.54 o 
  10   2   4       40.82       36.39     18.42 o 
  11   2   4      173.74      208.66     28.03 o 
 -11   3   4      666.45      686.10     48.87 o 
 -10   3   4     1505.26     1580.94     60.69 o 
  -9   3   4       73.62       50.59     24.30 o 
  -8   3   4     1247.35     1280.28     63.99 o 
  -7   3   4      272.71      218.75     32.13 o 
  -6   3   4      789.59      818.89     79.91 o 
  -5   3   4     3443.82     3689.14     85.68 o 
  -4   3   4     1166.50     1290.44     40.72 o 
  -3   3   4     4389.86     4627.29     70.20 o 
  -2   3   4     1611.03     1685.30     19.15 o 
  -1   3   4     2095.29     2031.62     19.04 o 
   0   3   4      456.05      548.78      8.07 o 
   1   3   4        1.86        8.91      3.60 o 
   2   3   4     1090.07     1170.52     18.79 o 
   3   3   4        5.02        3.25      4.87 o 
   4   3   4      106.03       91.04      6.32 o 
   5   3   4     2263.78     2183.93     32.92 o 
   6   3   4      818.27      846.34     25.71 o 
   7   3   4      795.92      760.38     27.70 o 
   8   3   4      111.79      103.54     24.36 o 
   9   3   4       33.88       28.40     26.72 o 
  10   3   4       20.56       27.71     15.37 o 
 -11   4   4      602.55      605.14     54.90 o 
 -10   4   4      298.31      304.54     34.53 o 
  -9   4   4       40.41       66.35     25.15 o 
  -8   4   4      229.50      243.91     41.45 o 
  -7   4   4       58.87       66.92     27.24 o 
  -6   4   4     3255.20     3321.78     68.67 o 
  -5   4   4      668.80      702.55     28.72 o 
  -4   4   4      369.36      350.00     20.43 o 
  -3   4   4      321.11      353.10     13.20 o 
  -2   4   4      111.52       95.87      7.04 o 
  -1   4   4     8782.99     9299.16    152.70 o 
   0   4   4        2.76       13.69      7.44 o 
   1   4   4     1052.48     1011.56     18.82 o 
   2   4   4      201.05      236.67      8.79 o 
   3   4   4       19.99        8.45      5.63 o 
   4   4   4     2919.74     2835.02     36.65 o 
   5   4   4       22.29       20.40      7.44 o 
   6   4   4       83.62      124.21     12.89 o 
   7   4   4       20.25       37.70     11.87 o 
   8   4   4      100.17       99.39     41.18 o 
   9   4   4      229.87      288.66     24.69 o 
  10   4   4        3.94        6.37     13.56 o 
 -11   5   4      240.24      184.48     36.81 o 
 -10   5   4       47.60       30.78     17.66 o 
  -9   5   4     2013.10     2084.11     46.54 o 
  -8   5   4      155.04      164.56     32.24 o 
  -7   5   4      273.09      285.49     32.24 o 
  -6   5   4      120.67      170.15     23.53 o 
  -5   5   4     1151.28     1191.28     42.73 o 
  -4   5   4     1391.10     1384.42     30.78 o 
  -3   5   4       13.51       24.69      7.36 o 
  -2   5   4     3715.13     3793.11     65.41 o 
  -1   5   4       21.06       57.18     20.58 o 
   0   5   4     2206.14     1819.96     50.53 o 
   1   5   4      906.82      866.94     18.77 o 
   2   5   4       63.53       65.96      5.71 o 
   3   5   4     1584.41     1657.58     30.93 o 
   4   5   4      373.00      384.96     16.59 o 
   5   5   4      232.65      215.86     13.88 o 
   6   5   4      476.89      442.36     17.43 o 
   7   5   4       22.71       28.16     12.68 o 
   8   5   4      678.44      735.52     33.92 o 
   9   5   4      195.37      215.98     21.99 o 
  10   5   4      138.02      131.84     18.56 o 
 -11   6   4        7.58       11.14     13.96 o 
 -10   6   4      680.01      682.98     41.44 o 
  -9   6   4      478.54      499.71     36.84 o 
  -8   6   4       39.72       12.74     16.68 o 
  -7   6   4      214.64      225.96     22.73 o 
  -6   6   4      117.30      151.42     23.43 o 
  -5   6   4      934.29      888.10     42.38 o 
  -4   6   4     2132.09     2133.69     50.56 o 
  -3   6   4       98.75      107.81     13.67 o 
  -2   6   4     2790.26     2907.86     53.09 o 
  -1   6   4      272.54      299.20     24.93 o 
   0   6   4     3020.88     3379.44    113.51 o 
   1   6   4      249.72      195.39     18.79 o 
   2   6   4       87.33      103.33      9.32 o 
   3   6   4      749.10      771.19     28.84 o 
   4   6   4      833.90      785.25     20.63 o 
   5   6   4       60.64       58.63      9.85 o 
   6   6   4        0.89       14.60      8.69 o 
   7   6   4       89.16       76.71     10.47 o 
   8   6   4      329.87      343.15     22.46 o 
   9   6   4      101.89       83.01     39.14 o 
 -11   7   4      421.72      467.93     60.79 o 
 -10   7   4      205.71      193.90     32.62 o 
  -9   7   4      597.01      626.64     36.66 o 
  -8   7   4       38.63       50.03     17.74 o 
  -7   7   4       66.03       30.51     14.70 o 
  -6   7   4       33.17       23.42     12.26 o 
  -5   7   4      575.11      565.59     21.41 o 
  -4   7   4        1.65        8.41      7.79 o 
  -3   7   4      137.46      143.19      9.07 o 
  -2   7   4       18.46       10.93      3.64 o 
  -1   7   4        9.16       19.28     17.98 o 
   0   7   4     2768.87     2861.47     93.54 o 
   1   7   4      163.29      190.49     33.38 o 
   2   7   4       40.66       33.70      5.60 o 
   3   7   4       48.67       44.75      6.64 o 
   4   7   4       13.58        8.87      6.95 o 
   5   7   4     1304.19     1401.32     30.23 o 
   6   7   4       51.21       62.42     15.44 o 
   7   7   4       76.75       59.68     37.16 o 
   8   7   4      141.78      153.76     19.05 o 
   9   7   4       15.99       25.62     11.26 o 
 -10   8   4       20.62       23.83     11.47 o 
  -9   8   4       24.12       15.30     17.48 o 
  -8   8   4      466.43      449.61     25.36 o 
  -7   8   4      860.61      880.40     25.47 o 
  -6   8   4      328.34      294.48     18.45 o 
  -5   8   4      642.54      667.34     32.47 o 
  -4   8   4       23.48       22.97      7.97 o 
  -3   8   4      751.18      778.41     27.37 o 
  -2   8   4        6.52       10.88      4.04 o 
  -1   8   4     2053.34     2154.49     70.99 o 
   0   8   4       11.11       11.52     15.34 o 
   1   8   4      536.95      572.40     29.18 o 
   2   8   4        3.85        8.41      6.02 o 
   3   8   4       77.66       86.03      9.73 o 
   4   8   4      156.81      169.10     18.96 o 
   5   8   4      124.79      131.70     11.30 o 
   6   8   4      252.95      224.43     16.14 o 
   7   8   4      298.95      387.35     35.12 o 
   8   8   4       40.29       64.19     32.70 o 
 -10   9   4      237.78      210.09     29.49 o 
  -9   9   4      207.03      140.42     20.15 o 
  -8   9   4      764.01      786.41     29.38 o 
  -7   9   4      382.59      351.24     20.27 o 
  -6   9   4       95.55      126.82     16.49 o 
  -5   9   4      110.73      117.21     16.12 o 
  -4   9   4      127.97      138.03     17.04 o 
  -3   9   4      394.40      377.72     26.35 o 
  -2   9   4       58.24       95.95     36.21 o 
  -1   9   4       55.58       85.41     35.78 o 
   0   9   4        4.61       22.34     18.84 o 
   1   9   4      304.24      288.42     36.75 o 
   2   9   4      571.57      564.33     53.54 o 
   3   9   4        5.28        9.40     16.38 o 
   4   9   4      328.61      336.00     26.50 o 
   5   9   4      156.69      167.76     23.27 o 
   6   9   4       29.69       42.77     13.64 o 
   7   9   4      170.80      173.93     39.14 o 
 -10  10   4       75.19       65.30     18.53 o 
  -9  10   4       40.38       26.95     22.11 o 
  -8  10   4      401.91      370.52     39.08 o 
  -7  10   4        2.81       -3.45     10.07 o 
  -6  10   4       44.69       35.88     13.31 o 
  -5  10   4      252.15      301.95     18.28 o 
  -4  10   4       92.54       81.54     26.87 o 
  -3  10   4      242.97       72.65      7.74 o 
  -2  10   4       81.90      124.12     29.68 o 
   0  10   4        1.72        7.61     19.64 o 
   1  10   4      274.11      301.47     33.36 o 
   2  10   4       51.49       48.05     15.09 o 
   3  10   4       41.38       53.56     18.43 o 
   4  10   4        2.37       18.99     10.39 o 
   5  10   4      180.76      194.63     22.49 o 
   6  10   4      766.21      772.04     31.79 o 
   7  10   4        1.90       14.17     23.42 o 
  -9  11   4        0.50       10.40     24.60 o 
  -8  11   4       35.77       63.53     34.45 o 
  -7  11   4        3.77       27.17     23.54 o 
  -6  11   4      392.98      401.44     36.99 o 
  -5  11   4       19.80       40.53     32.82 o 
  -4  11   4        1.89       78.49     29.16 o 
  -3  11   4        7.01       -5.53     21.88 o 
  -2  11   4        4.90        4.62     19.83 o 
   0  11   4      826.42      919.74     56.06 o 
   1  11   4      440.82      418.55     31.53 o 
   2  11   4        8.46       14.17     17.26 o 
   3  11   4       16.74       32.05     14.35 o 
   4  11   4       16.02       22.86     14.16 o 
   5  11   4      161.93      147.51     58.51 o 
   6  11   4       10.40        2.60      8.73 o 
  -8  12   4       32.88       67.42     34.18 o 
  -7  12   4      263.60      263.81     35.27 o 
  -6  12   4      535.72      518.58     41.83 o 
  -5  12   4      185.21      178.58     30.46 o 
  -4  12   4        0.74       -2.81     19.80 o 
  -3  12   4       29.66       38.65     21.76 o 
  -2  12   4      435.04      498.12     37.72 o 
  -1  12   4      548.98      609.67     40.29 o 
   0  12   4        2.68      -18.19     21.97 o 
   1  12   4        6.41        5.31     23.13 o 
   2  12   4       22.28       10.20     13.54 o 
   3  12   4       13.36       11.86     12.68 o 
   4  12   4       65.94       63.92     15.18 o 
   5  12   4        5.67       14.31     11.06 o 
  -7  13   4      296.97      269.00     32.00 o 
  -6  13   4       10.03       12.72     20.01 o 
  -5  13   4       37.88       47.12     25.14 o 
  -4  13   4       71.91       60.20     22.00 o 
  -3  13   4        0.39        3.75     21.40 o 
  -2  13   4       37.36       24.81     23.91 o 
  -1  13   4      142.37      165.31     31.91 o 
   0  13   4       23.60       16.95     22.21 o 
   1  13   4      472.45      554.73     29.09 o 
   2  13   4        0.49       15.25     13.97 o 
   3  13   4      266.72      279.33     52.04 o 
  -5  14   4      255.36      287.98     36.05 o 
  -4  14   4      135.58      156.64     33.12 o 
  -3  14   4        0.40       -9.16     22.55 o 
   0  14   4      247.79      299.44     40.47 o 
   1  14   4      285.61      312.55     35.15 o 
   0 -15   5       22.66       11.72     13.15 o 
   1 -15   5       12.58       21.00     17.72 o 
   2 -15   5        7.87       12.46     14.60 o 
   3 -15   5      572.05      688.12     53.01 o 
   4 -15   5       87.67       50.02     25.90 o 
  -3 -14   5      310.04      296.43     56.89 o 
  -2 -14   5      110.49      226.91     52.01 o 
  -1 -14   5       20.97       53.25     21.96 o 
   0 -14   5       48.98       87.41     40.71 o 
   1 -14   5        1.83        7.16     36.54 o 
   2 -14   5      132.08      144.00     26.90 o 
   3 -14   5      169.11      195.44     25.67 o 
   4 -14   5      381.70      409.14     26.26 o 
   5 -14   5      298.04      349.00     31.72 o 
   6 -14   5       44.48        5.44     14.60 o 
  -4 -13   5        2.42       -3.50     13.04 o 
  -3 -13   5       70.99       33.33     26.69 o 
  -2 -13   5        0.29        1.46      8.26 o 
  -1 -13   5      459.29      425.00     40.59 o 
   0 -13   5      788.24      812.24     41.29 o 
   1 -13   5       40.26       17.57     16.71 o 
   2 -13   5      182.18      193.64     30.42 o 
   3 -13   5        0.58       22.41     21.88 o 
   4 -13   5       20.27        6.57     16.81 o 
   5 -13   5      725.25      710.09     29.42 o 
   6 -13   5       46.77       24.33     19.05 o 
   7 -13   5     1079.64     1102.70     63.96 o 
  -5 -12   5        1.42       -6.92     14.26 o 
  -4 -12   5       17.68       13.94     10.57 o 
  -3 -12   5        2.46       21.24     12.07 o 
  -2 -12   5      388.77      388.99     39.42 o 
  -1 -12   5      265.74      335.50     29.31 o 
   0 -12   5       90.02       93.07     31.05 o 
   1 -12   5       16.17       27.29     28.21 o 
   2 -12   5       44.04        6.24     16.92 o 
   3 -12   5       27.11       12.79     15.75 o 
   4 -12   5      733.34      775.90     31.73 o 
   5 -12   5      141.39      166.41     32.34 o 
   6 -12   5        5.10       16.46     18.54 o 
   7 -12   5      288.73      254.84     23.16 o 
   8 -12   5       35.87       23.50     15.14 o 
  -6 -11   5       95.43       74.67     19.20 o 
  -5 -11   5       66.57       30.28     32.19 o 
  -4 -11   5        8.89       17.06      9.05 o 
  -3 -11   5      253.75      286.65     29.19 o 
  -2 -11   5      439.38      401.35     34.99 o 
  -1 -11   5      566.69      589.68     40.23 o 
   0 -11   5      208.28      176.04     29.40 o 
   1 -11   5      114.92      129.90     29.53 o 
   2 -11   5       82.60       47.41     20.14 o 
   3 -11   5      382.29      466.57     33.64 o 
   4 -11   5      239.10      258.27     25.07 o 
   5 -11   5      192.20      196.69     29.93 o 
   6 -11   5      129.57      177.84     23.77 o 
   7 -11   5      105.54       91.81     19.04 o 
   8 -11   5      556.70      614.01     38.40 o 
   9 -11   5     1163.76     1146.29    100.55 o 
  -7 -10   5      127.08      122.17     41.27 o 
  -6 -10   5       32.02       20.09      9.77 o 
  -5 -10   5       25.47       22.45     15.01 o 
  -4 -10   5      136.14      125.66     16.54 o 
  -3 -10   5      749.05      737.06     31.48 o 
  -2 -10   5       56.04       55.34     13.79 o 
  -1 -10   5        4.72       25.10     17.74 o 
   0 -10   5      303.43      331.70     36.41 o 
   1 -10   5      363.76      358.59     37.51 o 
   2 -10   5      563.24      572.09     34.38 o 
   3 -10   5        4.75       21.30     28.21 o 
   4 -10   5      285.00      242.97     24.54 o 
   5 -10   5        0.62        8.37     15.21 o 
   6 -10   5     1105.81     1066.65     51.06 o 
   7 -10   5       50.61       62.63     32.79 o 
   8 -10   5     1021.29     1002.10     47.32 o 
   9 -10   5       13.19       -8.46     31.49 o 
  10 -10   5       26.44        2.57     30.89 o 
  -8  -9   5       11.68       14.35     12.83 o 
  -7  -9   5      105.40       76.13     20.22 o 
  -6  -9   5      189.84      206.96     16.35 o 
  -5  -9   5       66.67       53.06     11.96 o 
  -4  -9   5       69.38       80.68     13.14 o 
  -3  -9   5       73.51       82.57     15.58 o 
  -2  -9   5       81.34       68.44     16.19 o 
  -1  -9   5     1518.63     1499.08     43.02 o 
   0  -9   5      172.57      183.46     45.86 o 
   1  -9   5     1243.76     1135.22     46.30 o 
   2  -9   5      117.73       98.84     26.23 o 
   3  -9   5        5.25       13.02      9.97 o 
   4  -9   5      113.64      122.48     27.87 o 
   5  -9   5      298.47      278.60     25.82 o 
   6  -9   5     1279.76     1289.02     35.36 o 
   7  -9   5        1.40        8.10     10.46 o 
   8  -9   5      746.26      746.63     31.28 o 
   9  -9   5       25.16       81.72     46.42 o 
  -9  -8   5      352.34      365.27     19.71 o 
  -8  -8   5        4.96       12.26     13.79 o 
  -7  -8   5     1285.01     1281.60     45.31 o 
  -6  -8   5      300.72      301.02     20.87 o 
  -5  -8   5       15.92       22.16      9.72 o 
  -4  -8   5      244.31      248.23     14.73 o 
  -3  -8   5      234.26      223.14     15.38 o 
  -2  -8   5      767.87      749.91     48.26 o 
  -1  -8   5      328.39      260.41     28.85 o 
   0  -8   5       99.04      113.00     13.33 o 
   1  -8   5      819.20      789.04     30.31 o 
   2  -8   5      279.10      220.98     36.57 o 
   3  -8   5     1479.70     1420.05     69.56 o 
   4  -8   5      239.63      303.83     23.53 o 
   5  -8   5     1291.26     1269.15     36.01 o 
   6  -8   5        4.79       22.70     19.56 o 
   7  -8   5      115.39       99.35     15.38 o 
   8  -8   5        2.15       10.54     13.96 o 
   9  -8   5      696.65      661.95     58.75 o 
  10  -8   5      585.20      623.21     66.13 o 
  -9  -7   5       61.58       85.36     16.40 o 
  -8  -7   5      343.40      367.16     20.09 o 
  -7  -7   5     1487.70     1475.13     32.03 o 
  -6  -7   5      218.05      218.86     18.35 o 
  -5  -7   5       38.41       44.61     11.71 o 
  -4  -7   5      202.61      200.25     26.95 o 
  -3  -7   5       30.01       49.02     14.99 o 
  -2  -7   5     3526.32     3644.47     74.29 o 
  -1  -7   5      565.39      542.87     20.00 o 
   0  -7   5      601.74      634.32     20.17 o 
   1  -7   5       79.53       90.68      6.92 o 
   2  -7   5     2736.52     2937.66     85.66 o 
   3  -7   5     2336.68     2273.34     54.27 o 
   4  -7   5        8.45        6.93     20.01 o 
   5  -7   5      572.32      519.14     24.14 o 
   6  -7   5        0.97        9.41     18.45 o 
   7  -7   5      406.47      403.60     18.93 o 
   8  -7   5      206.33      224.98     24.77 o 
   9  -7   5      505.53      476.78     52.40 o 
  10  -7   5       60.08       57.81     33.82 o 
  11  -7   5      120.04      140.26     34.91 o 
 -10  -6   5      379.00      403.76     22.80 o 
  -9  -6   5       26.37       18.42     12.22 o 
  -8  -6   5      608.45      574.13     29.33 o 
  -7  -6   5      129.49      113.57     17.34 o 
  -6  -6   5      272.29      246.40     20.59 o 
  -5  -6   5     1924.24     1830.58     45.24 o 
  -4  -6   5       19.58       36.30     12.45 o 
  -3  -6   5     1267.22     1246.89     34.62 o 
  -2  -6   5       34.72       40.19     20.67 o 
  -1  -6   5       23.08       15.79      4.94 o 
   0  -6   5     1533.38     1500.77     51.14 o 
   1  -6   5      127.71      117.94      6.23 o 
   2  -6   5     1516.58     1441.37     38.41 o 
   3  -6   5       83.54       65.06     15.91 o 
   4  -6   5      277.81      246.73     32.91 o 
   5  -6   5      184.69      162.44     44.53 o 
   6  -6   5      107.63       99.82     15.72 o 
   7  -6   5      703.32      691.62     23.75 o 
   8  -6   5      282.04      290.56     17.75 o 
   9  -6   5        1.77       15.69     33.06 o 
  10  -6   5       65.25       49.75     40.95 o 
 -10  -5   5       97.00      112.37     23.99 o 
  -9  -5   5      208.81      198.91     19.04 o 
  -8  -5   5      121.47      121.23     20.48 o 
  -7  -5   5      169.19      160.96     19.09 o 
  -6  -5   5     2771.33     2746.59     44.63 o 
  -5  -5   5      641.45      636.70     19.90 o 
  -4  -5   5        1.73        5.76      9.85 o 
  -3  -5   5      646.73      702.25     56.27 o 
  -2  -5   5      260.66      214.27     15.54 o 
  -1  -5   5     1640.18     1544.78     52.82 o 
   0  -5   5     1400.05     1340.77     35.53 o 
   1  -5   5      737.08      729.47     24.67 o 
   2  -5   5     2658.89     2573.84     48.76 o 
   3  -5   5      448.54      404.10     25.46 o 
   4  -5   5     1387.47     1294.46     29.34 o 
   5  -5   5      682.18      620.84     22.41 o 
   6  -5   5      119.65       92.86      9.30 o 
   7  -5   5      850.98      796.14     24.71 o 
   8  -5   5      236.44      228.44     44.64 o 
   9  -5   5       86.66      209.68     50.23 o 
  10  -5   5      376.89      297.44     47.24 o 
  11  -5   5      415.65      433.23     37.45 o 
 -10  -4   5        0.41        1.83     12.71 o 
  -9  -4   5      147.91      196.45     19.47 o 
  -8  -4   5       40.42       33.93     14.40 o 
  -7  -4   5     1413.73     1395.23     35.47 o 
  -6  -4   5     3208.99     3245.99     52.44 o 
  -5  -4   5      471.71      414.29     24.12 o 
  -4  -4   5      978.21      938.96     35.79 o 
  -3  -4   5       74.01       92.39     16.05 o 
  -2  -4   5       89.59       72.81     15.31 o 
  -1  -4   5     4498.97     4506.59    147.45 o 
   0  -4   5        2.56        8.57      6.78 o 
   1  -4   5       17.40        8.00      6.34 o 
   2  -4   5       88.95       86.84     11.73 o 
   3  -4   5       49.53       44.34     10.83 o 
   4  -4   5     3315.84     3241.34    125.93 o 
   5  -4   5     1392.26     1427.62     61.92 o 
   6  -4   5      419.67      409.17     20.33 o 
   7  -4   5       16.97       26.09     19.46 o 
   8  -4   5      356.48      288.92     19.71 o 
   9  -4   5     1073.91     1149.31     62.89 o 
  10  -4   5      128.58       95.04     25.82 o 
  11  -4   5      332.08      375.55     34.93 o 
 -11  -3   5        2.00        7.86     12.74 o 
 -10  -3   5       27.46       43.10     16.48 o 
  -9  -3   5      242.18      248.00     19.13 o 
  -8  -3   5       37.90       50.78     21.23 o 
  -7  -3   5      353.04      332.47     34.69 o 
  -6  -3   5       19.03       -1.29     20.18 o 
  -5  -3   5      262.70      235.29     27.12 o 
  -4  -3   5     3673.11     3906.85     92.79 o 
  -3  -3   5     1226.89     1383.56     37.42 o 
  -2  -3   5     1022.94     1028.76     31.37 o 
  -1  -3   5       40.79       51.98     11.64 o 
   0  -3   5      245.78      247.83      9.72 o 
   1  -3   5     4719.65     5071.35     37.81 o 
   2  -3   5      487.06      463.30     12.27 o 
   3  -3   5     6004.52     5979.68     69.93 o 
   4  -3   5       85.15       77.22      8.43 o 
   5  -3   5      213.76      200.68      8.32 o 
   6  -3   5      459.73      405.27     29.12 o 
   7  -3   5        0.59        7.48     11.95 o 
   8  -3   5     1115.30     1119.97     41.06 o 
   9  -3   5      252.54      249.21     42.78 o 
  10  -3   5       96.14       73.64     20.73 o 
  11  -3   5       67.37       74.70     25.98 o 
 -11  -2   5       64.92       80.10     15.58 o 
 -10  -2   5      283.29      294.92     25.04 o 
  -9  -2   5      570.03      588.69     39.35 o 
  -8  -2   5      546.71      493.74     52.45 o 
  -7  -2   5       94.68       66.67     23.45 o 
  -6  -2   5       66.42       55.40     18.70 o 
  -5  -2   5     2195.96     2291.01     54.51 o 
  -4  -2   5     2824.32     3020.55     71.54 o 
  -3  -2   5      199.79      215.11     19.36 o 
  -2  -2   5      243.09      245.26     18.62 o 
  -1  -2   5     5149.36     5308.74     46.19 o 
   0  -2   5     2531.58     2501.93     23.46 o 
   1  -2   5      211.50      185.14      6.54 o 
   2  -2   5     2379.22     2461.91     49.45 o 
   3  -2   5     3048.89     3023.79     33.67 o 
   4  -2   5     1487.64     1451.45     23.14 o 
   5  -2   5     1258.67     1216.75     21.80 o 
   6  -2   5        3.55       11.53      3.26 o 
   7  -2   5      419.87      447.17     23.02 o 
   8  -2   5      305.10      362.43     30.44 o 
   9  -2   5       75.05       74.59     25.56 o 
  10  -2   5       41.11       34.33     23.55 o 
  11  -2   5      184.86      170.09     30.72 o 
 -11  -1   5      297.42      309.57     24.99 o 
 -10  -1   5        7.05       13.80     16.43 o 
  -9  -1   5      252.37      247.81     40.74 o 
  -8  -1   5       23.38       35.13     21.58 o 
  -7  -1   5        6.34       25.79     18.51 o 
  -6  -1   5      184.18      154.23     24.16 o 
  -5  -1   5     1016.82     1018.73     36.44 o 
  -4  -1   5     1577.45     1802.71     45.50 o 
  -3  -1   5     2533.61     2763.45     52.16 o 
  -2  -1   5       51.31       37.14      6.73 o 
  -1  -1   5      504.70      478.23      8.37 o 
   0  -1   5     2905.84     2858.49     26.15 o 
   1  -1   5       51.56       47.28      5.07 o 
   2  -1   5     1432.75     1394.38     12.22 o 
   3  -1   5      108.62       83.79     13.19 o 
   4  -1   5      536.19      566.48     39.77 o 
   5  -1   5     1277.69     1198.69     65.01 o 
   6  -1   5        4.95       35.27     51.62 o 
   7  -1   5       11.83       66.76     58.33 o 
   8  -1   5       28.88       51.11     39.14 o 
   9  -1   5        2.47        9.01     34.85 o 
  10  -1   5      627.65      578.33     53.46 o 
  11  -1   5        1.23       15.14     30.37 o 
 -11   0   5       29.88       16.31     15.77 o 
 -10   0   5        7.26       46.13     18.48 o 
  -9   0   5        3.67       28.88     33.91 o 
  -8   0   5      224.67      208.79     23.48 o 
  -7   0   5      819.04      777.22     31.86 o 
  -6   0   5      551.82      544.35     39.26 o 
  -5   0   5        2.44        9.14     13.50 o 
  -4   0   5        2.12       20.72     18.16 o 
  -3   0   5     1020.31     1026.97     64.61 o 
  -2   0   5     2889.71     2961.47     46.01 o 
  -1   0   5     1883.27     1812.89     18.43 o 
   0   0   5     1569.47     1669.28     12.79 o 
   1   0   5     1048.16     1063.99     10.01 o 
   2   0   5     1039.17     1035.39      9.39 o 
   3   0   5      777.90      785.55     36.09 o 
   4   0   5     2709.39     2746.82     92.98 o 
   5   0   5      327.00      322.97     22.24 o 
   6   0   5      127.22      161.51     38.52 o 
   7   0   5       96.14       86.52     27.99 o 
   8   0   5      166.68      188.17     29.46 o 
   9   0   5      211.71      233.93     29.96 o 
  10   0   5      308.01      272.92     25.39 o 
  11   0   5      118.91      135.21     24.56 o 
 -11   1   5      144.36      186.65     33.49 o 
 -10   1   5      220.89      205.97     24.21 o 
  -9   1   5        8.92       13.22     15.99 o 
  -8   1   5      211.04      225.80     25.83 o 
  -7   1   5      564.91      534.30     29.32 o 
  -6   1   5      396.32      401.20     28.41 o 
  -5   1   5      306.43      342.28     28.20 o 
  -4   1   5      282.94      304.53     18.61 o 
  -3   1   5     3057.54     3124.94     41.68 o 
  -2   1   5     4444.87     4739.17     42.71 o 
  -1   1   5       62.30       51.08      5.65 o 
   0   1   5      176.03      198.76      5.92 o 
   1   1   5      147.78      150.31      5.67 o 
   2   1   5     1438.92     1434.58     14.35 o 
   3   1   5      622.43      619.98     12.07 o 
   4   1   5      561.51      528.40     19.15 o 
   5   1   5      133.90      134.31     27.47 o 
   6   1   5        4.02       15.90     17.59 o 
   7   1   5        9.33       16.53     17.27 o 
   8   1   5      218.50      211.94     24.87 o 
   9   1   5      246.94      255.57     29.47 o 
  10   1   5       15.54       34.23     18.95 o 
  11   1   5        2.41       15.97     15.95 o 
 -11   2   5      559.45      610.57     64.98 o 
 -10   2   5      134.69      192.42     40.92 o 
  -9   2   5        1.56       32.07     26.81 o 
  -7   2   5        9.03       29.98     18.47 o 
  -6   2   5      153.66      154.53     28.24 o 
  -5   2   5     1569.64     1584.28     44.51 o 
  -4   2   5      145.18      167.16     45.44 o 
  -3   2   5     7103.49     7662.92     87.62 o 
  -2   2   5        0.62        4.09      4.01 o 
  -1   2   5      218.17      222.37      6.74 o 
   0   2   5        2.01        2.76      3.19 o 
   1   2   5      471.57      440.71      7.62 o 
   2   2   5      396.73      366.32     11.57 o 
   3   2   5       28.45       29.87      4.61 o 
   4   2   5      257.05      246.15      5.57 o 
   5   2   5      100.31      102.17      7.24 o 
   6   2   5      809.09      770.82     24.15 o 
   7   2   5       56.33       57.36     20.62 o 
   8   2   5       60.26       28.28     14.61 o 
   9   2   5      107.69      110.63     23.01 o 
  10   2   5       80.80      127.43     42.08 o 
 -11   3   5     1392.74     1305.68     72.32 o 
 -10   3   5        2.61       11.91     16.84 o 
  -9   3   5        3.57       16.11     10.00 o 
  -8   3   5       50.77       36.79     15.95 o 
  -7   3   5      133.13      151.08     31.53 o 
  -6   3   5     2972.75     2927.06     62.69 o 
  -5   3   5      166.32      166.82     28.88 o 
  -4   3   5      436.54      390.76     38.41 o 
  -3   3   5      162.02      153.41      9.41 o 
  -2   3   5      395.70      404.01     12.41 o 
  -1   3   5     3460.14     3569.60     38.67 o 
   0   3   5      326.85      346.34      8.72 o 
   1   3   5      165.43      132.80      5.29 o 
   2   3   5       31.99       28.55      5.92 o 
   3   3   5       97.06      109.38      7.51 o 
   4   3   5      798.44      785.57     19.65 o 
   5   3   5     1678.78     1637.41     24.71 o 
   6   3   5      294.95      253.07     11.49 o 
   7   3   5      265.80      211.52     22.49 o 
   8   3   5       82.94      104.00     19.65 o 
   9   3   5        2.41        4.35     17.51 o 
  10   3   5       86.34       88.89     20.21 o 
 -11   4   5      402.46      370.93     32.77 o 
 -10   4   5        0.33       19.20     14.82 o 
  -9   4   5      630.38      631.72     27.14 o 
  -8   4   5       42.67       12.82     16.90 o 
  -7   4   5      702.32      762.63     29.33 o 
  -6   4   5      660.42      666.26     36.47 o 
  -5   4   5      620.89      666.01     41.42 o 
  -4   4   5     1410.75     1379.50     45.53 o 
  -3   4   5       35.94       11.82      6.94 o 
  -2   4   5     1400.81     1273.39     21.72 o 
  -1   4   5      615.70      558.56     13.72 o 
   0   4   5      195.67      202.88      7.17 o 
   1   4   5        8.04       12.01      5.13 o 
   2   4   5      657.91      718.29     11.74 o 
   3   4   5      334.79      302.85     11.05 o 
   4   4   5      995.75     1006.43     15.54 o 
   5   4   5       55.36       50.84      8.18 o 
   6   4   5      453.20      423.94     15.65 o 
   7   4   5        1.03       -7.62     14.33 o 
   8   4   5       21.98       25.72     17.47 o 
   9   4   5       22.85       15.19     17.43 o 
  10   4   5       43.78       54.56     38.05 o 
 -11   5   5      152.17      128.79     30.35 o 
 -10   5   5      305.58      329.82     51.83 o 
  -9   5   5      134.93      131.94     26.44 o 
  -8   5   5       47.67       38.17     15.93 o 
  -7   5   5      101.29       98.65     20.90 o 
  -6   5   5      293.72      320.92     23.41 o 
  -5   5   5      160.95      179.62     19.38 o 
  -4   5   5      517.59      418.55     16.99 o 
  -3   5   5       56.17       64.07      7.72 o 
  -2   5   5     1539.88     1445.45     25.56 o 
  -1   5   5       29.89       23.72     15.05 o 
   0   5   5       92.95      105.70     16.02 o 
   1   5   5     1265.96     1279.81     51.86 o 
   2   5   5       57.36       34.79      8.41 o 
   3   5   5     3243.17     3110.39     54.79 o 
   4   5   5        1.68        9.62      4.98 o 
   5   5   5      110.62      131.20     20.27 o 
   6   5   5      537.63      512.57     17.11 o 
   7   5   5      244.61      246.34     18.54 o 
   8   5   5      412.79      386.43     24.66 o 
   9   5   5       60.51       61.30     20.16 o 
 -11   6   5       12.95       12.26      9.50 o 
 -10   6   5     1441.25     1502.71     50.41 o 
  -9   6   5      396.24      370.85     31.11 o 
  -8   6   5      244.10      238.25     26.53 o 
  -7   6   5       45.23       49.22     17.35 o 
  -6   6   5      812.51      768.83     23.75 o 
  -5   6   5      695.16      661.81     22.05 o 
  -4   6   5      206.04      195.48     12.26 o 
  -3   6   5       76.94       84.89      8.07 o 
  -2   6   5      259.90      239.69      9.52 o 
   0   6   5     2655.39     2757.51     67.28 o 
   1   6   5       30.53        5.55     12.41 o 
   2   6   5      135.73      107.69      5.09 o 
   3   6   5       65.10       45.47      6.88 o 
   4   6   5      986.47      999.05     19.96 o 
   5   6   5      889.67      870.83     21.32 o 
   6   6   5      142.78      152.53     19.07 o 
   7   6   5      379.89      410.57     52.72 o 
   8   6   5      310.49      309.06     20.29 o 
   9   6   5       59.08       65.04     15.52 o 
 -11   7   5      269.05      271.13     59.91 o 
 -10   7   5        0.99       -0.92      9.36 o 
  -9   7   5        0.43        8.54     13.28 o 
  -8   7   5        1.86       19.18     26.97 o 
  -7   7   5        1.54       -2.68     10.97 o 
  -6   7   5      164.11      247.01     18.88 o 
  -5   7   5     1251.30     1316.36     29.72 o 
  -4   7   5      706.16      658.84     22.26 o 
  -3   7   5     1029.74      988.07     31.73 o 
  -2   7   5        2.07       19.73     19.01 o 
   0   7   5     1538.17     1463.17     38.47 o 
   1   7   5      192.17      221.17     22.68 o 
   2   7   5      867.12      807.75     28.46 o 
   3   7   5      792.02      744.23     13.30 o 
   4   7   5      486.65      445.15     13.23 o 
   5   7   5      646.63      636.33     16.03 o 
   6   7   5       12.00       30.80      7.68 o 
   7   7   5      436.83      420.74     37.28 o 
   8   7   5       30.65       65.28     31.94 o 
 -10   8   5       13.57       24.87     12.03 o 
  -9   8   5       61.78       71.40     24.51 o 
  -8   8   5      440.90      422.87     22.47 o 
  -7   8   5       78.52      107.90     17.67 o 
  -6   8   5      174.66      194.68     19.24 o 
  -5   8   5      245.10      208.72     16.17 o 
  -4   8   5        0.78       27.65     15.96 o 
  -3   8   5      360.31      358.21     24.68 o 
  -2   8   5       41.34       53.58     32.25 o 
   0   8   5      114.04      130.73     24.49 o 
   1   8   5       23.00        7.83     14.66 o 
   2   8   5       29.92       36.19     17.00 o 
   3   8   5      129.59      146.92     21.09 o 
   4   8   5     1000.28     1037.23     56.36 o 
   5   8   5       16.75       17.44     13.18 o 
   6   8   5       24.89       10.35     10.65 o 
   7   8   5      389.78      390.04     35.72 o 
   8   8   5       49.75       36.51     22.09 o 
 -10   9   5       14.56       11.00     15.96 o 
  -9   9   5      124.25       79.06     34.48 o 
  -8   9   5      268.24      237.76     33.55 o 
  -7   9   5      193.70      184.81     32.37 o 
  -6   9   5      112.86      169.61     37.57 o 
  -5   9   5      261.97      239.28     19.72 o 
  -4   9   5     1065.15     1125.68     91.09 o 
  -3   9   5      131.45       85.68     22.64 o 
  -2   9   5     1034.82     1044.77     46.57 o 
  -1   9   5        1.64       20.85     24.54 o 
   0   9   5       89.56      119.69     25.12 o 
   1   9   5      751.79      715.76     36.15 o 
   2   9   5       66.08       85.45     16.09 o 
   3   9   5       95.63      124.27     21.84 o 
   4   9   5       32.46       54.97     17.98 o 
   5   9   5      368.96      382.22     36.12 o 
   6   9   5      661.43      765.43     48.48 o 
   7   9   5       23.65       30.49     31.28 o 
  -9  10   5       82.48       64.30     15.12 o 
  -8  10   5      221.17      130.20     59.02 o 
  -7  10   5       11.51       18.02      9.67 o 
  -6  10   5       13.79       10.63     27.82 o 
  -5  10   5      380.66      388.44     34.21 o 
  -4  10   5      221.93      255.25     30.43 o 
  -3  10   5        3.29      -17.26     17.50 o 
  -2  10   5        1.62        3.32     19.70 o 
  -1  10   5        5.85       51.65     31.28 o 
   0  10   5      299.32      332.59     38.94 o 
   1  10   5      728.94      708.70     33.73 o 
   2  10   5        0.33       18.76     19.54 o 
   3  10   5      178.14      186.11     25.51 o 
   4  10   5      186.09      202.83     25.16 o 
   5  10   5       29.03       29.80     10.39 o 
   6  10   5      274.32      364.57     37.23 o 
  -9  11   5      110.67      125.33     36.90 o 
  -8  11   5       68.72       60.08     22.82 o 
  -7  11   5       81.91      146.42     33.52 o 
  -6  11   5      513.32      536.38     44.40 o 
  -5  11   5        3.64       15.69     18.37 o 
  -4  11   5       18.18       27.53     19.37 o 
  -3  11   5        1.42       -6.50     19.61 o 
  -2  11   5       13.23       12.18     20.58 o 
  -1  11   5       90.76       67.70     34.27 o 
   0  11   5      601.71      606.67     39.92 o 
   1  11   5       31.34       35.97     17.25 o 
   2  11   5       14.99       36.79     19.50 o 
   3  11   5       53.69       72.95     16.65 o 
   4  11   5       49.05       22.88     12.75 o 
   5  11   5      593.52      578.73     41.91 o 
  -8  12   5       38.03       26.53     23.78 o 
  -7  12   5      734.53      794.47     71.41 o 
  -6  12   5       28.79       41.74     22.24 o 
  -5  12   5       16.63        9.31     19.55 o 
  -4  12   5       17.77       22.39     21.09 o 
  -3  12   5        0.60       16.44     28.62 o 
  -2  12   5      496.76      498.03     36.99 o 
  -1  12   5      147.78      199.01     33.70 o 
   0  12   5       20.24       75.01     31.10 o 
   1  12   5        0.21       20.80     17.29 o 
   2  12   5      385.71      401.09     62.08 o 
   3  12   5       28.54       34.70     15.71 o 
   4  12   5      195.49      149.84     62.50 o 
  -6  13   5      437.84      572.67     40.01 o 
  -5  13   5      173.20      205.39     38.35 o 
  -4  13   5        2.71       -4.84     21.25 o 
  -3  13   5      259.54      288.41     37.08 o 
  -2  13   5      100.99       60.63     24.90 o 
  -1  13   5        6.77       59.81     34.66 o 
   0  13   5       26.90       34.03     21.49 o 
   1  13   5      179.47      130.53     27.29 o 
   2  13   5      403.16      421.56     40.09 o 
   3  13   5      233.18      241.90     55.74 o 
  -4  14   5        0.28       23.45     23.63 o 
  -3  14   5      153.00      164.86     30.28 o 
  -2  14   5       34.72       49.93     23.39 o 
  -1  14   5        1.32       -5.95     22.18 o 
   0  14   5      167.54      152.29     29.89 o 
   0 -15   6      249.80      292.34     43.58 o 
   1 -15   6       50.85       97.28     31.79 o 
   2 -15   6       80.13       59.80     22.53 o 
   3 -15   6      260.64      255.78     27.77 o 
  -2 -14   6        3.38       -5.05     26.23 o 
  -1 -14   6      169.04      222.74     31.99 o 
   0 -14   6      115.17       99.51     23.97 o 
   1 -14   6      123.90      119.08     22.51 o 
   2 -14   6      332.12      345.31     28.94 o 
   3 -14   6        9.26        7.74     14.75 o 
   4 -14   6        1.39       27.34     16.72 o 
   5 -14   6      271.32      296.87     38.43 o 
   6 -14   6        5.69       52.33     19.40 o 
  -4 -13   6        9.59       23.78     13.49 o 
  -3 -13   6      186.16      150.39     35.43 o 
  -2 -13   6      229.45      187.16     36.98 o 
  -1 -13   6     1519.86     1594.27     47.66 o 
   0 -13   6      101.22      133.17     25.42 o 
   1 -13   6      189.38      139.80     23.47 o 
   2 -13   6       13.33       22.41     17.06 o 
   3 -13   6      277.64      310.96     27.66 o 
   4 -13   6     1026.74     1076.12     37.20 o 
   5 -13   6      133.43      145.68     49.34 o 
   6 -13   6      139.01      111.57     22.56 o 
   7 -13   6      285.46      219.44     21.88 o 
  -5 -12   6       34.19        3.19     32.38 o 
  -4 -12   6       48.27       33.50     16.14 o 
  -3 -12   6        0.96        9.31     23.42 o 
  -2 -12   6      305.98      336.39     61.53 o 
  -1 -12   6     1641.06     1711.68     45.40 o 
   0 -12   6        1.85        3.19     16.54 o 
   1 -12   6      724.23      665.81     32.57 o 
   2 -12   6       75.45       52.88     18.03 o 
   3 -12   6      255.53      301.84     56.38 o 
   4 -12   6      428.63      465.17     28.82 o 
   5 -12   6        0.96       20.72     16.83 o 
   6 -12   6      332.07      357.62     24.77 o 
   7 -12   6       48.40       29.56     26.29 o 
   8 -12   6      165.40      187.18     37.57 o 
  -6 -11   6        7.54        0.73     17.20 o 
  -5 -11   6       14.65       31.82     16.84 o 
  -4 -11   6      494.14      443.78     40.29 o 
  -3 -11   6        0.75       19.58     33.85 o 
  -2 -11   6      762.90      724.79     45.36 o 
  -1 -11   6       37.21       22.44     20.21 o 
   0 -11   6      457.35      468.35     30.86 o 
   1 -11   6      583.05      641.55     33.80 o 
   2 -11   6       10.44        3.78     18.94 o 
   3 -11   6      960.61      919.30     53.24 o 
   4 -11   6        5.04       19.71     16.79 o 
   5 -11   6      136.54      131.30     21.44 o 
   6 -11   6      195.95      248.68     27.68 o 
   7 -11   6       22.75       24.79     16.57 o 
   8 -11   6      144.92      145.97     21.38 o 
   9 -11   6       56.65       33.09     31.70 o 
  -7 -10   6        6.01       29.32     17.41 o 
  -6 -10   6       11.26       27.74     19.86 o 
  -5 -10   6       94.78       89.38     24.51 o 
  -4 -10   6      745.67      783.67     35.15 o 
  -3 -10   6      114.74      112.80     22.38 o 
  -2 -10   6      326.51      318.00     42.43 o 
  -1 -10   6      379.66      375.97     42.31 o 
   0 -10   6     1479.86     1377.32     50.76 o 
   1 -10   6      442.69      459.64     38.54 o 
   2 -10   6     1727.33     1638.75     64.55 o 
   3 -10   6       42.60       19.59     21.45 o 
   4 -10   6      451.44      437.98     25.58 o 
   5 -10   6      229.51      228.02     26.25 o 
   6 -10   6       78.87       58.18     19.18 o 
   7 -10   6      526.49      517.45     26.51 o 
   8 -10   6      593.81      551.07     24.98 o 
  -8  -9   6       47.38        4.59     31.76 o 
  -7  -9   6      134.24      125.62     25.16 o 
  -6  -9   6        8.38       31.98     11.94 o 
  -5  -9   6      118.06      109.09     13.43 o 
  -4  -9   6      123.21      148.78     13.54 o 
  -3  -9   6      116.77      119.95     22.17 o 
  -2  -9   6       62.32       55.05     15.60 o 
  -1  -9   6      799.82      817.30     40.56 o 
   0  -9   6      763.32      741.54     32.12 o 
   1  -9   6      438.50      410.43     35.98 o 
   2  -9   6      203.02      168.55     42.10 o 
   3  -9   6        0.68      -24.36     24.36 o 
   4  -9   6      159.38      143.31     30.52 o 
   5  -9   6      503.04      550.05     47.69 o 
   6  -9   6      276.90      283.05     21.25 o 
   7  -9   6      141.97      162.17     18.66 o 
   8  -9   6       10.43       26.29     29.59 o 
   9  -9   6        5.47       35.51     32.00 o 
  10  -9   6      358.49      358.31     48.66 o 
  -8  -8   6      195.87      170.85     16.56 o 
  -7  -8   6     1300.74     1217.57     48.47 o 
  -6  -8   6       38.13       36.46     12.91 o 
  -5  -8   6       15.33       22.76     15.22 o 
  -4  -8   6        1.21        5.92     10.66 o 
  -3  -8   6      182.73      205.09     20.09 o 
  -2  -8   6      463.78      429.59     25.82 o 
  -1  -8   6       17.63        6.55     18.91 o 
   0  -8   6       27.40       44.35     26.16 o 
   1  -8   6      486.88      432.07     20.48 o 
   2  -8   6       78.09       64.67     13.65 o 
   3  -8   6      482.81      454.75     26.91 o 
   4  -8   6      492.48      492.19     26.55 o 
   5  -8   6       30.90       29.30     20.97 o 
   6  -8   6        0.58        0.67     10.69 o 
   7  -8   6      604.20      625.21     26.86 o 
   8  -8   6      159.51      181.41     35.53 o 
   9  -8   6     1075.90     1016.33     60.78 o 
  10  -8   6       81.06      110.61     50.65 o 
  -9  -7   6       38.56       62.85     14.99 o 
  -8  -7   6      855.24      860.89     30.75 o 
  -7  -7   6      482.56      454.33     26.37 o 
  -6  -7   6      198.01      194.71     15.79 o 
  -5  -7   6       75.52       87.78     14.45 o 
  -4  -7   6      322.68      298.48     15.88 o 
  -3  -7   6      969.40      970.01     52.96 o 
  -2  -7   6     1484.43     1540.69     40.02 o 
  -1  -7   6       89.00       67.70     24.25 o 
   0  -7   6      357.95      393.23     57.59 o 
   1  -7   6       27.24       21.28      4.46 o 
   2  -7   6     1668.50     1626.15     70.33 o 
   3  -7   6     1972.79     2148.76     52.10 o 
   4  -7   6      100.17      140.30     26.34 o 
   5  -7   6       31.24       38.24     17.97 o 
   6  -7   6        2.64       20.52     13.67 o 
   7  -7   6        6.93        6.75     11.96 o 
   8  -7   6      713.26      758.12     54.34 o 
   9  -7   6      206.75      198.04     45.39 o 
  10  -7   6       11.52       26.93     33.27 o 
  -9  -6   6        0.74       20.38     13.48 o 
  -8  -6   6      757.53      812.18     33.99 o 
  -7  -6   6       34.66       20.62     11.43 o 
  -6  -6   6      394.62      352.57     17.24 o 
  -5  -6   6      243.65      259.56     15.98 o 
  -4  -6   6       56.04       74.57     14.54 o 
  -3  -6   6      719.17      721.94     30.19 o 
  -2  -6   6     1317.85     1220.64     35.48 o 
  -1  -6   6      234.14      224.46     39.58 o 
   0  -6   6      470.11      587.47     49.78 o 
   1  -6   6       91.21       96.78     22.07 o 
   2  -6   6     1286.46     1097.08     28.17 o 
   3  -6   6        8.82       17.14     15.12 o 
   4  -6   6      247.74      211.24     21.49 o 
   5  -6   6      201.93      196.20     17.69 o 
   6  -6   6      747.39      723.28     39.68 o 
   7  -6   6     1107.52     1013.36     93.45 o 
   8  -6   6       57.18       22.88     31.22 o 
   9  -6   6       11.60       50.32     31.10 o 
  10  -6   6       64.88       64.86     48.14 o 
  11  -6   6       87.91      129.12     26.47 o 
 -10  -5   6       12.36       32.16     16.08 o 
  -9  -5   6      196.83      219.45     19.59 o 
  -8  -5   6        8.30       31.89     12.90 o 
  -7  -5   6        1.21        6.79     12.20 o 
  -6  -5   6     2800.70     2821.98     55.58 o 
  -5  -5   6       20.72       21.15     11.16 o 
  -4  -5   6      218.77      185.42     16.24 o 
  -3  -5   6      367.21      381.26     29.79 o 
  -2  -5   6       81.96      100.24      8.40 o 
  -1  -5   6     4773.66     5117.44    117.74 o 
   0  -5   6      436.93      510.71     32.47 o 
   1  -5   6      291.42      232.79     22.37 o 
   2  -5   6      639.50      697.44     14.23 o 
   3  -5   6      103.26      106.30     11.10 o 
   4  -5   6     1394.27     1260.76     31.55 o 
   5  -5   6       21.52       18.84      8.64 o 
   6  -5   6        4.76       26.53     27.34 o 
   7  -5   6       97.37       84.42     13.19 o 
   8  -5   6      233.36      305.15     50.50 o 
   9  -5   6      230.21      254.15     24.95 o 
  10  -5   6      780.19      856.72     38.48 o 
  11  -5   6      379.68      404.74     33.95 o 
 -10  -4   6      122.85      146.14     21.02 o 
  -9  -4   6      221.64      270.44     37.46 o 
  -8  -4   6       66.99       54.93     15.91 o 
  -7  -4   6      833.97      824.97     23.84 o 
  -6  -4   6      284.93      279.82     27.95 o 
  -5  -4   6       13.22       43.37     20.14 o 
  -4  -4   6      368.88      381.24     59.11 o 
  -3  -4   6     1177.46     1263.61     53.79 o 
  -2  -4   6      429.88      309.55     22.10 o 
  -1  -4   6     1818.14     1710.76    186.14 o 
   0  -4   6       61.75       54.45     16.83 o 
   1  -4   6     1243.62     1188.94     15.92 o 
   2  -4   6     1648.78     1648.35     28.22 o 
   3  -4   6      974.63      917.95     17.12 o 
   4  -4   6     1000.72      895.66     29.32 o 
   5  -4   6        3.22       -5.10     10.05 o 
   6  -4   6     1598.52     1621.59     44.72 o 
   7  -4   6      208.21      167.32     16.05 o 
   8  -4   6      549.27      523.54     31.16 o 
   9  -4   6      448.27      477.96     36.58 o 
  10  -4   6       91.26      112.66     27.05 o 
  11  -4   6       68.92       69.42     34.33 o 
 -10  -3   6      420.62      390.82     30.93 o 
  -9  -3   6      115.45      111.71     21.08 o 
  -8  -3   6      441.24      443.17     28.84 o 
  -7  -3   6      326.94      339.28     28.90 o 
  -6  -3   6       13.31       15.33     18.07 o 
  -5  -3   6      864.74      897.56     45.99 o 
  -4  -3   6      926.32      871.35     38.79 o 
  -3  -3   6      699.29      668.86     33.74 o 
  -2  -3   6      504.78      374.02     23.09 o 
  -1  -3   6      726.39      682.71     19.26 o 
   0  -3   6      222.18      270.97     21.41 o 
   1  -3   6     4106.12     4432.32     47.19 o 
   2  -3   6       29.42       28.08     10.60 o 
   3  -3   6     3689.19     3674.48     67.95 o 
   4  -3   6     1096.48     1131.70     27.68 o 
   5  -3   6       12.38       10.44      7.37 o 
   6  -3   6      299.84      312.28     49.75 o 
   7  -3   6        1.28       13.98     24.70 o 
   8  -3   6     1222.80     1376.63     37.48 o 
   9  -3   6        1.27       26.41     32.04 o 
  10  -3   6      167.35      224.46     29.67 o 
  11  -3   6      236.25      237.37     32.06 o 
 -11  -2   6        1.00       34.56     23.17 o 
 -10  -2   6      207.45      258.68     27.15 o 
  -9  -2   6      361.12      403.90     44.31 o 
  -8  -2   6      250.20      226.26     23.94 o 
  -7  -2   6        4.15        6.04     17.34 o 
  -6  -2   6      110.50      110.58     24.62 o 
  -5  -2   6     1265.09     1236.84     48.95 o 
  -4  -2   6      938.64      982.40     52.24 o 
  -3  -2   6        1.63       -1.74     12.50 o 
  -2  -2   6       69.35      103.84     16.33 o 
  -1  -2   6     2265.33     2290.11     35.07 o 
   0  -2   6     5085.11     5150.78     53.84 o 
   1  -2   6       85.85       65.07      5.23 o 
   2  -2   6      311.49      207.48     10.21 o 
   3  -2   6       35.13       59.16      9.72 o 
   4  -2   6     1639.35     1596.65     65.94 o 
   5  -2   6     3535.87     3591.01    119.29 o 
   6  -2   6        1.29       11.26     17.22 o 
   7  -2   6     1297.87     1309.06     53.66 o 
   8  -2   6      234.45      225.75     36.72 o 
   9  -2   6      282.36      271.62     31.45 o 
  10  -2   6      177.18      216.77     32.46 o 
  11  -2   6       47.02       36.45     18.25 o 
 -11  -1   6      356.23      382.29     30.43 o 
 -10  -1   6       24.02       52.73     21.09 o 
  -9  -1   6       42.94       28.68     16.42 o 
  -8  -1   6       11.76       20.67     19.34 o 
  -7  -1   6      727.15      687.32     38.76 o 
  -6  -1   6      452.64      425.40     27.71 o 
  -5  -1   6      983.50      934.00     39.29 o 
  -4  -1   6      228.25      234.55     18.44 o 
  -3  -1   6     1193.26     1226.54     32.97 o 
  -2  -1   6      314.99      304.09     24.45 o 
  -1  -1   6     1605.06     1844.37     22.08 o 
   0  -1   6     1715.76     1803.20     23.28 o 
   1  -1   6      223.54      254.25      8.05 o 
   2  -1   6     3212.42     3179.55     40.66 o 
   3  -1   6      643.80      725.46     27.97 o 
   4  -1   6     2117.82     2227.19     58.78 o 
   5  -1   6      374.79      378.31     36.86 o 
   6  -1   6      294.84      314.97     28.07 o 
   7  -1   6     1115.48     1147.61     42.20 o 
   8  -1   6      783.37      770.02     35.37 o 
   9  -1   6      705.87      783.94     44.49 o 
  10  -1   6      209.61      234.33     25.91 o 
  11  -1   6       91.03      156.51     27.55 o 
 -11   0   6       37.75       -0.33     17.42 o 
 -10   0   6       70.02       47.34     41.59 o 
  -9   0   6        5.83       11.04     16.31 o 
  -8   0   6      695.90      593.01     34.42 o 
  -7   0   6     1325.30     1316.88     39.35 o 
  -6   0   6      339.20      334.98     29.57 o 
  -5   0   6        0.68       13.80     16.38 o 
  -4   0   6       62.98       82.52     17.97 o 
  -3   0   6      357.27      339.26     19.85 o 
  -2   0   6      532.31      496.85     19.54 o 
  -1   0   6     1232.80     1084.34     14.91 o 
   0   0   6      147.53      147.89      6.68 o 
   1   0   6     1279.05     1503.76     15.26 o 
   2   0   6     2137.91     2167.56     20.30 o 
   3   0   6       33.99       39.50     11.70 o 
   4   0   6     6527.74     7064.14    205.30 o 
   5   0   6      104.40      142.83     25.25 o 
   6   0   6       66.55       34.83     22.91 o 
   7   0   6        0.92      -11.12     32.49 o 
   8   0   6      192.62      186.47     49.26 o 
   9   0   6     1504.32     1634.67     73.77 o 
  10   0   6      117.94      158.36     40.32 o 
  11   0   6      131.13      128.93     39.92 o 
 -11   1   6       95.79       78.05     23.74 o 
 -10   1   6        0.83        9.98     16.99 o 
  -9   1   6       37.92       51.91     22.97 o 
  -7   1   6       15.82       43.25     29.50 o 
  -6   1   6        0.78       14.60     22.83 o 
  -5   1   6       24.35       21.67     16.89 o 
  -4   1   6     1507.15     1576.31     55.34 o 
  -3   1   6     1667.76     1790.39     44.80 o 
  -2   1   6      703.18      650.88     15.64 o 
  -1   1   6       14.83       20.40      4.67 o 
   0   1   6      217.23      212.85      6.26 o 
   1   1   6     1780.44     1777.99     17.50 o 
   2   1   6      529.71      452.92     14.58 o 
   3   1   6     2087.97     2009.65     35.64 o 
   4   1   6      299.33      309.41     28.26 o 
   5   1   6     1575.69     1706.78     65.40 o 
   6   1   6     2140.49     2167.20     47.83 o 
   7   1   6      449.20      447.64     25.21 o 
   8   1   6      901.18      838.09     68.00 o 
   9   1   6        0.70       26.24     16.85 o 
  10   1   6       44.25       18.67     16.50 o 
 -11   2   6      464.42      590.40     43.68 o 
 -10   2   6       91.20       95.66     21.39 o 
  -9   2   6       86.62       91.06     21.83 o 
  -8   2   6       51.39       72.99     24.55 o 
  -7   2   6      212.11      216.49     38.62 o 
  -6   2   6      832.05      824.38     31.05 o 
  -5   2   6      824.86      817.01     41.69 o 
  -4   2   6      263.35      256.41     20.58 o 
  -3   2   6      334.46      342.09     11.77 o 
  -2   2   6       36.33       43.83      8.41 o 
  -1   2   6      603.12      597.79     13.98 o 
   0   2   6      371.64      473.70      9.71 o 
   1   2   6     1186.32     1107.96     16.30 o 
   2   2   6        4.05        5.50      3.47 o 
   3   2   6      998.54     1027.12     18.76 o 
   4   2   6      119.23      109.54     12.03 o 
   5   2   6     1792.88     1835.02     74.98 o 
   6   2   6      424.49      442.97     26.71 o 
   7   2   6        5.28        6.78     14.35 o 
   8   2   6       55.57       90.72     24.45 o 
   9   2   6      614.61      583.83     32.98 o 
  10   2   6      486.47      509.28     40.01 o 
 -11   3   6      296.10      376.56     34.39 o 
 -10   3   6       59.70       26.35     17.56 o 
  -9   3   6       38.87        2.02     20.70 o 
  -8   3   6      385.77      367.32     32.29 o 
  -7   3   6       15.84       10.26     16.95 o 
  -6   3   6     1523.07     1496.11     34.09 o 
  -5   3   6      534.90      556.64     33.10 o 
  -4   3   6     1806.66     1965.35     82.10 o 
  -3   3   6       49.72       55.27      8.43 o 
  -2   3   6      391.25      379.16      9.01 o 
  -1   3   6     2779.39     2858.55     60.43 o 
   0   3   6     1317.17     1419.33     15.88 o 
   1   3   6      352.15      295.29      7.04 o 
   2   3   6        6.32       24.07     12.03 o 
   3   3   6        4.71        8.64      5.71 o 
   4   3   6       97.56      100.78     13.59 o 
   5   3   6     1201.68     1182.96     30.49 o 
   6   3   6       45.81       43.45     16.52 o 
   7   3   6       78.94       72.77     19.13 o 
   8   3   6        2.39        2.52     14.06 o 
   9   3   6        0.38       -8.42     17.57 o 
  10   3   6      422.63      471.19     35.10 o 
 -11   4   6       34.25       40.31     24.84 o 
 -10   4   6        0.49       31.95     16.94 o 
  -9   4   6      365.88      358.44     31.19 o 
  -8   4   6      264.33      263.04     33.85 o 
  -7   4   6     1215.16     1262.97     42.86 o 
  -6   4   6        6.69        8.17     13.87 o 
  -5   4   6       14.94        6.90     11.70 o 
  -4   4   6      278.63      241.66     32.34 o 
  -3   4   6      110.96      120.89     10.88 o 
  -2   4   6     3037.94     3055.78     54.03 o 
  -1   4   6       21.31       26.51      8.54 o 
   0   4   6      474.08      474.31     15.03 o 
   1   4   6       29.82       30.37      4.19 o 
   2   4   6       21.88       25.73      6.80 o 
   3   4   6     1175.05     1071.33     35.28 o 
   4   4   6     2618.33     2592.39     45.19 o 
   5   4   6      151.04      167.19     10.03 o 
   6   4   6      158.09       69.67     26.88 o 
   7   4   6      105.63      105.18     22.42 o 
   8   4   6      136.33      133.96     18.20 o 
   9   4   6      206.94      181.43     22.16 o 
 -11   5   6      650.76      620.05     28.30 o 
 -10   5   6      574.97      608.63     32.90 o 
  -9   5   6       90.01       73.85     18.65 o 
  -8   5   6      326.59      333.15     39.89 o 
  -7   5   6      253.42      268.13     47.61 o 
  -6   5   6      778.02      764.05     27.14 o 
  -5   5   6     1219.76     1267.82     74.42 o 
  -4   5   6      259.77      232.44     11.32 o 
  -3   5   6     1344.84     1350.99     25.93 o 
  -2   5   6     2237.36     2220.31     41.91 o 
  -1   5   6       43.76       38.60      9.71 o 
   0   5   6     1100.23     1148.34     41.34 o 
   1   5   6        3.36        8.25      9.63 o 
   2   5   6      390.38      376.35     14.44 o 
   3   5   6      181.06      162.76      9.50 o 
   4   5   6      387.33      437.32     12.56 o 
   5   5   6       72.05       65.03     11.71 o 
   6   5   6        1.45        4.28      4.30 o 
   7   5   6      918.90      919.97     29.48 o 
   8   5   6      470.31      501.92     25.76 o 
   9   5   6       40.19       36.27     13.06 o 
 -11   6   6      189.55      142.69     27.22 o 
 -10   6   6      446.29      390.63     29.96 o 
  -9   6   6        9.81        7.64     12.98 o 
  -8   6   6      451.66      445.13     33.79 o 
  -7   6   6      377.02      379.59     24.10 o 
  -6   6   6        3.26       12.40     14.89 o 
  -5   6   6      233.92      255.82     18.15 o 
  -4   6   6        0.55       15.80      7.17 o 
  -3   6   6     1608.39     1543.77     27.97 o 
  -2   6   6        1.79        0.33      1.53 o 
  -1   6   6       42.63       35.75     18.59 o 
   0   6   6     1726.62     1781.67     43.52 o 
   1   6   6        3.67       18.43     10.31 o 
   2   6   6     1469.77     1390.12     33.77 o 
   3   6   6      186.94      165.97     11.12 o 
   4   6   6      576.89      538.78     21.16 o 
   5   6   6      572.91      603.00     18.81 o 
   6   6   6      263.53      273.77     18.14 o 
   7   6   6      484.43      493.67     27.53 o 
   8   6   6       22.21       18.55     14.73 o 
   9   6   6        5.84       17.92     19.37 o 
 -10   7   6       29.02        5.24     14.25 o 
  -9   7   6       20.63       23.80     15.98 o 
  -8   7   6      168.47      148.16     23.84 o 
  -7   7   6        0.54       16.56     13.98 o 
  -6   7   6     1488.28     1595.54     41.96 o 
  -5   7   6        3.45        8.05      7.66 o 
  -4   7   6       60.83       60.27     10.05 o 
  -3   7   6      113.09      121.82     11.80 o 
  -1   7   6     6033.80     6529.16    171.06 o 
   0   7   6      143.09      124.98     35.98 o 
   1   7   6      106.14      101.23     20.04 o 
   2   7   6        4.07        3.30     10.32 o 
   3   7   6      391.16      362.95     18.12 o 
   4   7   6      917.63      910.61     15.09 o 
   5   7   6      297.77      321.68     25.24 o 
   6   7   6       23.21       26.47     19.28 o 
   7   7   6      119.77      122.34     31.49 o 
   8   7   6        7.02       33.91     28.35 o 
 -10   8   6       17.25       26.35     28.88 o 
  -9   8   6       31.17       13.31     10.81 o 
  -8   8   6       37.34       18.77     11.02 o 
  -7   8   6      244.62      230.17     27.83 o 
  -6   8   6       45.77       66.42     13.60 o 
  -5   8   6      519.61      480.74     41.62 o 
  -4   8   6      338.50      339.00     13.07 o 
  -3   8   6       15.68        8.62      4.25 o 
  -1   8   6     1543.19     1568.67     55.31 o 
   0   8   6        0.53       16.11     15.90 o 
   1   8   6      702.22      704.74     32.02 o 
   2   8   6       11.24       10.54     12.47 o 
   3   8   6      821.90      827.73     25.64 o 
   4   8   6      484.43      543.18     32.81 o 
   5   8   6        0.98        5.60     16.97 o 
   6   8   6       34.26       72.50     30.95 o 
   7   8   6        0.20       37.08     20.73 o 
  -9   9   6      161.60      142.71     19.58 o 
  -8   9   6       41.75       80.36     14.94 o 
  -7   9   6      254.86      234.83     31.99 o 
  -6   9   6        5.22       13.66      7.33 o 
  -5   9   6      186.44      159.72     28.14 o 
  -4   9   6      261.15      383.21     33.49 o 
  -3   9   6        1.20       22.61     19.49 o 
  -2   9   6      872.49      962.08     47.24 o 
  -1   9   6        0.29      -15.53     21.79 o 
   0   9   6      129.48      156.70     28.26 o 
   1   9   6      711.12      754.68     25.60 o 
   2   9   6        0.61       -4.29     10.72 o 
   3   9   6       26.80       28.04     13.83 o 
   4   9   6       49.52       59.43     14.96 o 
   5   9   6       39.06       22.07     11.89 o 
   6   9   6     1003.86     1086.60     88.04 o 
   7   9   6        6.46       29.07     30.83 o 
  -9  10   6      145.54      166.28     36.39 o 
  -8  10   6       31.82       88.94     34.97 o 
  -7  10   6        2.38       16.86     21.64 o 
  -6  10   6       15.55       86.74     36.18 o 
  -5  10   6      758.59      764.01     42.43 o 
  -4  10   6      158.44      188.98     29.10 o 
  -3  10   6       26.67       16.71     20.49 o 
  -2  10   6       70.15       38.50     21.06 o 
  -1  10   6       17.62       35.66     19.37 o 
   0  10   6     1049.86     1094.15     54.84 o 
   1  10   6      691.02      726.07     27.66 o 
   2  10   6      266.13      251.83     24.82 o 
   3  10   6       21.89       20.04     14.18 o 
   4  10   6      643.33      724.33     90.42 o 
   5  10   6      283.55      260.84     75.25 o 
   6  10   6      148.79      127.17     28.44 o 
  -8  11   6        7.82        6.29     19.98 o 
  -7  11   6      144.53      168.58     34.30 o 
  -6  11   6      625.54      576.45     44.00 o 
  -5  11   6       67.98       39.38     20.34 o 
  -4  11   6       46.26       92.87     26.66 o 
  -3  11   6       15.68       86.74     29.56 o 
  -2  11   6      179.32      202.46     30.25 o 
  -1  11   6        0.60       17.17     19.46 o 
   0  11   6      344.66      398.45     35.09 o 
   1  11   6       16.81       42.08     27.00 o 
   2  11   6       39.12       41.98     34.35 o 
   3  11   6       31.08       42.32     12.80 o 
   4  11   6       19.39       32.77     14.54 o 
   5  11   6      658.28      597.52     70.69 o 
  -7  12   6      494.51      536.68     45.36 o 
  -6  12   6        2.22       -1.99     20.28 o 
  -5  12   6        1.83       -2.06     19.70 o 
  -4  12   6        4.01        3.57     21.09 o 
  -2  12   6        8.58       15.29     20.58 o 
  -1  12   6       23.20       53.79     28.02 o 
   0  12   6       40.48       26.90     18.80 o 
   1  12   6       33.76       40.97     16.35 o 
   2  12   6      758.20      793.92     31.76 o 
   3  12   6       16.12       21.54     11.32 o 
  -6  13   6       23.51        8.49     19.92 o 
  -5  13   6      116.12      176.28     39.23 o 
  -4  13   6       38.14       73.02     23.97 o 
  -3  13   6      711.99      727.74     64.52 o 
  -2  13   6       84.59      155.37     29.89 o 
  -1  13   6        0.25       19.83     21.85 o 
   0  13   6       71.52       89.97     27.96 o 
   1  13   6       15.91       33.24     18.37 o 
   2  13   6       38.82       27.69     14.67 o 
  -3  14   6        2.25        7.56     20.88 o 
  -2  14   6       14.87       17.80     19.58 o 
  -2 -14   7       58.80       52.27     19.29 o 
  -1 -14   7      358.66      400.94     37.99 o 
   0 -14   7        3.12       51.81     24.24 o 
   1 -14   7       10.27        5.63     16.26 o 
   2 -14   7      179.00      149.28     53.18 o 
   3 -14   7        0.18        7.73     23.83 o 
   4 -14   7      314.25      295.96     39.89 o 
   5 -14   7       17.80       25.27     36.01 o 
  -3 -13   7        4.27       11.05     10.51 o 
  -2 -13   7        3.01        0.34      8.59 o 
  -1 -13   7      691.60      733.07     38.81 o 
   0 -13   7        2.62       37.00     19.08 o 
   1 -13   7       33.78       23.68     18.75 o 
   2 -13   7       93.85      104.93     24.65 o 
   3 -13   7      214.46      203.46     25.48 o 
   4 -13   7      851.96      856.89     38.81 o 
   5 -13   7      138.76      107.27     39.85 o 
   6 -13   7      239.91      233.80     34.86 o 
   7 -13   7       37.43       41.72     22.20 o 
  -5 -12   7       50.94       38.31      8.57 o 
  -4 -12   7       56.32       36.67     16.44 o 
  -3 -12   7        9.05       17.34     11.47 o 
  -2 -12   7      324.74      303.72     36.30 o 
  -1 -12   7      461.98      400.63     31.05 o 
   0 -12   7       39.38       55.07     23.34 o 
   1 -12   7      535.92      558.19     45.00 o 
   2 -12   7      941.86      913.50     54.60 o 
   3 -12   7      831.43      934.37     36.80 o 
   4 -12   7      166.44      202.20     45.67 o 
   5 -12   7       73.85       96.50     32.72 o 
   6 -12   7      418.74      420.99     37.43 o 
   7 -12   7      407.06      392.23     38.44 o 
   8 -12   7      268.55      305.97     41.37 o 
  -6 -11   7       12.99       22.74     16.35 o 
  -5 -11   7        0.65       38.01     22.18 o 
  -4 -11   7      437.11      382.49     37.71 o 
  -3 -11   7      115.15      120.67     27.35 o 
  -2 -11   7      445.55      469.96     43.80 o 
  -1 -11   7      116.56      120.70     26.98 o 
   0 -11   7      283.22      310.26     29.94 o 
   1 -11   7      200.31      232.42     32.20 o 
   2 -11   7       23.40       20.38     22.89 o 
   3 -11   7      669.04      656.91     31.79 o 
   4 -11   7      379.81      353.57     47.69 o 
   5 -11   7      692.15      700.47     31.78 o 
   6 -11   7       10.42       17.29     13.39 o 
   7 -11   7      189.30      187.56     21.52 o 
   8 -11   7      159.44      174.41     43.76 o 
  -7 -10   7       12.60       23.54     42.36 o 
  -6 -10   7        3.96       -5.15     27.86 o 
  -5 -10   7      191.80      196.22     28.73 o 
  -4 -10   7      102.81      133.15     32.69 o 
  -3 -10   7      163.41      148.02     38.25 o 
  -2 -10   7        8.53        1.28     17.73 o 
  -1 -10   7        0.71       -0.24     18.48 o 
   0 -10   7     1788.23     1841.21    114.07 o 
   1 -10   7       43.27       21.31     25.38 o 
   2 -10   7     1221.58     1211.70     44.88 o 
   3 -10   7      240.02      212.90     28.76 o 
   4 -10   7      278.95      334.28     28.98 o 
   5 -10   7      325.44      410.96     30.61 o 
   6 -10   7       45.46       37.14     22.82 o 
   7 -10   7      568.98      589.30     37.41 o 
   8 -10   7      111.02      148.66     45.33 o 
   9 -10   7      150.29      133.97     45.00 o 
  -7  -9   7      223.75      187.62     41.37 o 
  -6  -9   7       15.44       17.18     18.78 o 
  -5  -9   7      396.87      392.11     29.36 o 
  -4  -9   7      286.99      303.00     29.49 o 
  -3  -9   7      239.03      233.49     35.20 o 
  -2  -9   7       27.42       34.03     21.15 o 
  -1  -9   7      871.70      911.87     37.98 o 
   0  -9   7       62.17       58.71     27.01 o 
   1  -9   7      133.65      118.50     32.51 o 
   2  -9   7        5.64        6.21     19.52 o 
   3  -9   7      180.11      180.95     26.28 o 
   4  -9   7      229.44      239.76     51.14 o 
   5  -9   7       22.48       41.83     19.53 o 
   6  -9   7      197.53      189.22     18.21 o 
   7  -9   7      207.50      170.58     27.14 o 
   8  -9   7      479.91      502.20     56.67 o 
   9  -9   7      163.09      153.65     43.55 o 
  -8  -8   7       15.53       10.42     19.70 o 
  -7  -8   7      183.91      215.44     38.34 o 
  -6  -8   7        5.34        1.71     10.80 o 
  -5  -8   7        2.35       18.78     10.42 o 
  -4  -8   7       62.38       55.00      9.38 o 
  -3  -8   7       68.94       74.25     14.09 o 
  -2  -8   7     1558.91     1483.01     49.68 o 
  -1  -8   7      365.28      383.47     44.94 o 
   0  -8   7      442.44      430.42     41.05 o 
   1  -8   7       73.13       58.04     31.05 o 
   2  -8   7      528.90      471.26     26.57 o 
   3  -8   7      288.76      329.58     25.53 o 
   4  -8   7        3.63       -5.74     15.28 o 
   5  -8   7        8.31        9.61     12.69 o 
   6  -8   7      140.41      137.02     17.99 o 
   7  -8   7      417.17      407.50     26.63 o 
   8  -8   7      202.35      203.57     43.40 o 
   9  -8   7     1288.87     1245.90     71.81 o 
  10  -8   7       20.41       36.36     32.31 o 
  -9  -7   7      123.05      176.48     26.44 o 
  -8  -7   7      733.94      745.52     26.41 o 
  -7  -7   7       53.22       42.88     12.68 o 
  -6  -7   7        5.07        9.81      8.00 o 
  -5  -7   7      302.42      314.34     19.53 o 
  -4  -7   7       38.78       38.35     17.90 o 
  -3  -7   7     1360.73     1240.26     53.64 o 
  -2  -7   7      252.16      254.88     25.82 o 
  -1  -7   7        7.14        7.97     18.14 o 
   0  -7   7        2.34       -2.03     15.78 o 
   1  -7   7       84.37       77.35     28.94 o 
   2  -7   7      836.21      736.89     24.31 o 
   3  -7   7      268.80      263.91     26.59 o 
   4  -7   7        3.48       26.40     38.26 o 
   5  -7   7       46.85       29.72     17.05 o 
   6  -7   7      217.79      231.24     16.03 o 
   7  -7   7      131.29      135.72     14.57 o 
   8  -7   7      253.57      263.41     60.29 o 
   9  -7   7      609.02      524.14     52.83 o 
  10  -7   7      201.77      225.52     31.85 o 
  -9  -6   7       42.80       31.14     12.19 o 
  -8  -6   7       55.98       81.27     15.18 o 
  -7  -6   7      316.94      327.80     19.04 o 
  -6  -6   7      958.02      959.46     41.84 o 
  -5  -6   7      146.95      117.73     14.36 o 
  -4  -6   7      103.37      102.31     15.84 o 
  -3  -6   7       71.37       71.37     11.96 o 
  -2  -6   7      282.52      264.50     20.12 o 
  -1  -6   7     1525.21     1568.65     57.72 o 
   0  -6   7      257.99      297.88     30.98 o 
   1  -6   7     2729.55     2790.24     64.87 o 
   2  -6   7      895.77      897.86     46.61 o 
   3  -6   7       54.53       60.85      9.27 o 
   4  -6   7      185.51      172.32     37.31 o 
   5  -6   7       17.84       17.06     15.69 o 
   6  -6   7      366.45      392.98     17.70 o 
   7  -6   7      343.40      261.78     44.85 o 
   8  -6   7      131.05      117.84     20.79 o 
   9  -6   7       18.80       19.94     15.83 o 
  10  -6   7       24.08       49.54     15.68 o 
  -9  -5   7     1035.22     1082.92     32.67 o 
  -8  -5   7      297.49      274.43     18.03 o 
  -7  -5   7       68.42       62.21     13.18 o 
  -6  -5   7      540.34      519.42     19.65 o 
  -5  -5   7       62.46       45.83     11.07 o 
  -4  -5   7      421.55      367.45     15.93 o 
  -3  -5   7     1203.85     1178.48     59.90 o 
  -2  -5   7      187.02      165.36     14.77 o 
  -1  -5   7      498.22      473.43     43.99 o 
   0  -5   7      221.64      216.19     27.33 o 
   1  -5   7      339.41      300.49     23.02 o 
   2  -5   7       54.80       25.66      8.32 o 
   3  -5   7      244.76      236.04     12.04 o 
   4  -5   7     1452.17     1347.89     31.70 o 
   5  -5   7      238.86      265.34     12.67 o 
   6  -5   7      810.84      894.20     32.36 o 
   7  -5   7      548.11      491.87     23.54 o 
   8  -5   7      583.29      624.85     31.02 o 
   9  -5   7        1.93       -8.82     14.89 o 
  10  -5   7     1102.66     1115.96     42.53 o 
 -10  -4   7       34.33       41.56     14.59 o 
  -9  -4   7      116.94      117.57     28.07 o 
  -8  -4   7       58.26       61.04     20.46 o 
  -7  -4   7     2721.81     2914.29     85.78 o 
  -6  -4   7      934.44      848.29     33.35 o 
  -5  -4   7      109.05      124.82     23.98 o 
  -4  -4   7       19.30       13.15     19.72 o 
  -3  -4   7        4.09       36.48     17.62 o 
  -2  -4   7     1699.04     1560.99     33.76 o 
  -1  -4   7      280.13      278.48     26.10 o 
   0  -4   7      835.65      899.86     38.76 o 
   1  -4   7      936.84     1010.31     38.28 o 
   2  -4   7       19.55       13.27      4.42 o 
   3  -4   7     3096.04     3012.92     50.35 o 
   4  -4   7      490.82      435.61     17.22 o 
   5  -4   7        8.23        9.29      3.65 o 
   6  -4   7       57.24       66.91      9.53 o 
   7  -4   7        8.20       15.36     15.39 o 
   8  -4   7      353.90      435.76     38.64 o 
   9  -4   7        1.69       -2.37     15.76 o 
  10  -4   7      344.82      387.58     31.04 o 
 -10  -3   7      833.37      792.80     94.16 o 
  -9  -3   7       16.83       22.64     19.78 o 
  -8  -3   7      527.91      485.57     36.84 o 
  -7  -3   7       56.33       45.53     16.23 o 
  -6  -3   7      773.92      859.99     33.89 o 
  -5  -3   7     1088.90     1113.44     34.39 o 
  -4  -3   7      230.46      250.51     26.95 o 
  -3  -3   7     1047.20     1118.10     45.68 o 
  -2  -3   7       17.48       37.59     14.37 o 
  -1  -3   7      590.16      585.63     24.38 o 
   0  -3   7     1124.08      997.41     28.33 o 
   1  -3   7       40.85       33.90      7.15 o 
   2  -3   7     2579.15     2555.46     40.75 o 
   3  -3   7     2735.29     2734.77     52.61 o 
   4  -3   7      182.18      147.40      9.91 o 
   5  -3   7      748.05      671.36     37.11 o 
   6  -3   7      661.86      631.66     37.16 o 
   7  -3   7      781.59      795.25     28.11 o 
   8  -3   7      517.77      570.55     31.96 o 
   9  -3   7      106.69       79.33     21.07 o 
  10  -3   7       58.77       40.82     40.51 o 
 -10  -2   7       40.57       18.65     25.82 o 
  -9  -2   7       26.20       12.39     19.99 o 
  -8  -2   7     1316.96     1291.49     73.03 o 
  -7  -2   7      386.32      354.11     36.33 o 
  -6  -2   7      310.23      340.12     29.26 o 
  -5  -2   7      589.32      462.33     33.50 o 
  -4  -2   7      264.41      287.05     32.14 o 
  -3  -2   7     1463.68     1488.96     43.99 o 
  -2  -2   7      598.61      657.66     46.07 o 
  -1  -2   7      369.30      365.81     21.22 o 
   0  -2   7      874.89      811.68     19.16 o 
   1  -2   7       61.20       65.59      7.48 o 
   2  -2   7     1053.27      837.10     14.93 o 
   3  -2   7        7.28        8.56      5.16 o 
   4  -2   7        4.78        0.31     11.54 o 
   5  -2   7     1158.30     1059.27     63.84 o 
   6  -2   7      372.35      313.41     28.01 o 
   7  -2   7     1040.03     1089.55     65.07 o 
   8  -2   7      128.18      129.07     34.09 o 
   9  -2   7       71.64       59.96     22.36 o 
  10  -2   7      119.12       63.01     22.74 o 
 -11  -1   7      311.98      339.03     32.97 o 
 -10  -1   7        0.99       18.40     18.67 o 
  -9  -1   7        6.63        3.39     15.83 o 
  -8  -1   7      242.10      178.54     25.34 o 
  -7  -1   7       72.28       60.81     20.43 o 
  -6  -1   7     4466.21     4347.17     76.13 o 
  -5  -1   7       61.81       74.46     27.91 o 
  -4  -1   7      486.01      457.81     29.70 o 
  -3  -1   7      225.59      308.05     20.94 o 
  -2  -1   7      287.01      295.22     19.76 o 
  -1  -1   7     2321.36     2009.44     58.41 o 
   0  -1   7      689.33      747.47     18.86 o 
   1  -1   7     1387.95     1403.70     19.27 o 
   2  -1   7      117.33      121.95      8.84 o 
   3  -1   7       19.37       14.63      4.19 o 
   4  -1   7     3000.84     3098.19     78.09 o 
   5  -1   7      610.89      581.32     34.32 o 
   6  -1   7       48.79       33.85     17.45 o 
   7  -1   7      208.72      214.33     25.34 o 
   8  -1   7      242.34      229.49     23.77 o 
   9  -1   7     1590.16     1763.90     75.26 o 
  10  -1   7      286.46      356.80     33.27 o 
 -11   0   7        0.63        1.11     17.46 o 
 -10   0   7       39.09       38.55     17.12 o 
  -9   0   7      125.74      152.30     27.02 o 
  -8   0   7      298.55      289.29     28.24 o 
  -7   0   7      595.52      652.29     27.29 o 
  -6   0   7      410.69      454.93     57.75 o 
  -5   0   7      198.07      183.14     32.94 o 
  -4   0   7      686.48      842.25     69.21 o 
  -3   0   7       81.89      132.95     37.14 o 
  -2   0   7     4053.84     4111.60    157.87 o 
  -1   0   7        1.62        5.25      3.96 o 
   0   0   7       24.54        7.60      3.61 o 
   1   0   7       11.16       26.20      4.22 o 
   2   0   7       12.32       10.84      4.16 o 
   3   0   7      569.82      504.39     15.11 o 
   4   0   7     1708.95     1695.26     56.80 o 
   5   0   7      411.49      416.86     61.35 o 
   6   0   7     1929.20     1855.21     44.97 o 
   7   0   7       57.14       62.23     17.27 o 
   8   0   7      365.04      402.29     43.29 o 
   9   0   7     1079.52     1137.84     53.54 o 
  10   0   7       45.95       31.68     17.31 o 
 -11   1   7      155.10      164.08     25.20 o 
 -10   1   7       67.39       40.87     43.07 o 
  -9   1   7      216.18      251.50     43.70 o 
  -8   1   7      136.79      137.20     26.27 o 
  -7   1   7     1224.87     1135.63     98.78 o 
  -6   1   7       49.68       72.33     27.37 o 
  -5   1   7     1195.58     1134.00     54.46 o 
  -4   1   7      103.87       89.91     18.50 o 
  -3   1   7      553.92      587.70     22.44 o 
  -2   1   7      162.21      119.43     13.82 o 
  -1   1   7      844.76      864.99     15.12 o 
   0   1   7      195.37      146.45      6.57 o 
   1   1   7     1140.79     1030.84     14.64 o 
   2   1   7      673.41      675.78     14.58 o 
   3   1   7      655.34      567.24     13.29 o 
   4   1   7      186.42      192.15     20.42 o 
   5   1   7      124.77      118.00     23.50 o 
   6   1   7     1374.79     1353.17     66.28 o 
   7   1   7        4.63        0.19     15.66 o 
   8   1   7     1245.98     1305.58     47.86 o 
   9   1   7      150.72      115.51     29.83 o 
  10   1   7       16.46       24.77     15.05 o 
 -11   2   7      346.76      337.96     25.85 o 
 -10   2   7      199.94      186.53     27.60 o 
  -9   2   7      365.91      366.32     37.78 o 
  -8   2   7      109.90      143.49     27.64 o 
  -7   2   7       86.29       71.72     20.88 o 
  -6   2   7      290.11      282.89     32.75 o 
  -5   2   7      955.25      986.03     30.22 o 
  -4   2   7      317.37      332.40     29.33 o 
  -3   2   7      917.64      878.29     77.01 o 
  -2   2   7        7.99       15.03      6.14 o 
  -1   2   7      524.82      581.59     10.55 o 
   0   2   7     1980.79     1872.88     27.31 o 
   1   2   7      687.57      622.07     10.67 o 
   2   2   7      252.36      230.17     11.21 o 
   3   2   7        0.84        2.36      3.99 o 
   4   2   7       68.32       34.79     21.94 o 
   5   2   7     3446.39     3630.67     88.19 o 
   6   2   7      284.07      264.08     33.33 o 
   7   2   7      665.93      725.45     53.58 o 
   8   2   7       33.07       27.17     21.19 o 
   9   2   7      480.15      515.77     43.58 o 
  10   2   7      369.54      356.62     34.03 o 
 -11   3   7      389.64      353.96     39.70 o 
 -10   3   7        6.48       37.06     18.10 o 
  -9   3   7       72.54       79.57     29.92 o 
  -8   3   7      102.61      102.91     21.39 o 
  -7   3   7     1085.88     1094.17     36.31 o 
  -6   3   7      941.09      989.71     36.61 o 
  -5   3   7      304.99      334.40     31.60 o 
  -4   3   7      811.21      790.90     30.72 o 
  -3   3   7       68.77       69.75      9.65 o 
  -2   3   7      641.81      590.27     19.05 o 
  -1   3   7      174.06      169.03      8.99 o 
   0   3   7     1372.63     1319.81     32.56 o 
   1   3   7        1.10       10.17      4.09 o 
   2   3   7       24.93       15.68      3.27 o 
   3   3   7       14.91        7.39      3.79 o 
   4   3   7      138.31      131.45      5.51 o 
   5   3   7       43.07       33.04     23.83 o 
   6   3   7       46.23       40.17     14.40 o 
   7   3   7      698.59      686.75     26.19 o 
   8   3   7       61.55       58.00     16.83 o 
   9   3   7      178.92      185.44     22.23 o 
 -11   4   7      182.72      218.59     37.66 o 
 -10   4   7      219.34      191.91     35.69 o 
  -9   4   7        9.46       -3.80     12.82 o 
  -8   4   7       17.05       19.97     15.80 o 
  -7   4   7      587.66      587.42     46.57 o 
  -6   4   7       36.95       23.25     11.64 o 
  -5   4   7      553.69      596.51     20.86 o 
  -4   4   7      534.69      538.22     27.81 o 
  -3   4   7     1310.86     1269.40     39.35 o 
  -2   4   7     2389.37     2495.94     48.90 o 
  -1   4   7     1129.71     1094.20     33.00 o 
   0   4   7       16.18       11.54      4.03 o 
   1   4   7      102.37      108.15      7.97 o 
   2   4   7      354.01      335.54     20.36 o 
   3   4   7      559.64      537.46     18.48 o 
   4   4   7      740.12      736.16     13.67 o 
   5   4   7      100.37       67.87     15.29 o 
   6   4   7       28.16       35.19     13.94 o 
   7   4   7      120.56      126.50     19.70 o 
   8   4   7      188.67      176.53     21.48 o 
   9   4   7      269.95      313.48     27.55 o 
 -10   5   7      505.80      500.12     31.91 o 
  -9   5   7       10.52        7.75     16.97 o 
  -8   5   7     1813.26     1918.45     56.11 o 
  -7   5   7       51.78       36.81     13.14 o 
  -6   5   7       30.28       20.02      9.82 o 
  -5   5   7      752.74      810.45     56.42 o 
  -4   5   7      271.81      287.91     15.89 o 
  -3   5   7     1713.41     1747.29     43.73 o 
  -2   5   7      267.33      255.64     13.65 o 
  -1   5   7       18.53       24.75     11.03 o 
   0   5   7      328.51      320.84     24.65 o 
   1   5   7       20.68       14.78      4.52 o 
   2   5   7      657.33      622.99     15.58 o 
   3   5   7      482.37      498.91     26.07 o 
   4   5   7      632.21      606.35     45.96 o 
   5   5   7        2.60        0.18     10.25 o 
   6   5   7      228.80      247.87     19.62 o 
   7   5   7      424.78      435.90     35.54 o 
   8   5   7      819.04      774.30     48.67 o 
   9   5   7       65.52       55.73     22.85 o 
 -10   6   7      104.12      128.89     22.77 o 
  -9   6   7       81.67       54.45     14.91 o 
  -8   6   7      179.99      197.49     25.46 o 
  -7   6   7       94.04      131.08     20.21 o 
  -5   6   7     1255.39     1222.39     28.96 o 
  -4   6   7      306.00      315.49     15.26 o 
  -3   6   7     1107.49      974.39     16.68 o 
  -2   6   7       90.51       59.92      6.39 o 
  -1   6   7      735.64      747.78     50.83 o 
   0   6   7      429.11      378.23     25.64 o 
   1   6   7      169.72      164.98     19.93 o 
   2   6   7      726.45      665.00     25.83 o 
   3   6   7      115.68       94.61      9.64 o 
   4   6   7      768.00      778.13     47.06 o 
   5   6   7        1.52       13.96      6.91 o 
   6   6   7       11.35       26.47     25.07 o 
   7   6   7        0.45        5.56     19.67 o 
   8   6   7        0.38        7.10     20.37 o 
 -10   7   7       19.41       29.88     15.95 o 
  -9   7   7      352.32      331.68     38.85 o 
  -8   7   7      147.19      149.51     32.08 o 
  -7   7   7       77.34       70.51     15.25 o 
  -6   7   7      800.03      774.40     20.36 o 
  -5   7   7      105.13      119.13     16.11 o 
  -4   7   7        7.77        5.55      7.82 o 
  -3   7   7      135.20      140.81     17.44 o 
  -2   7   7       27.80       32.07     21.76 o 
  -1   7   7     4294.36     4558.64     65.28 o 
   0   7   7       38.47       15.99     14.99 o 
   1   7   7      730.74      692.88     23.14 o 
   2   7   7        0.40       21.08     15.20 o 
   3   7   7       16.09        6.32      8.55 o 
   4   7   7      781.96      765.16     46.33 o 
   5   7   7      221.31      231.50     31.58 o 
   6   7   7       50.34       78.70     28.56 o 
   7   7   7       56.07       67.58     30.64 o 
   8   7   7        6.00       39.53     27.47 o 
  -9   8   7      110.13      103.31     19.02 o 
  -8   8   7       37.12       35.95     13.19 o 
  -7   8   7      819.80      857.21     36.34 o 
  -6   8   7      272.91      271.16     21.35 o 
  -5   8   7      293.76      265.32     30.01 o 
  -4   8   7     1341.86     1343.15     60.26 o 
  -2   8   7     2035.56     1815.10     58.72 o 
  -1   8   7        6.83       15.14     29.80 o 
   0   8   7       45.24       32.51     12.24 o 
   1   8   7      914.83      903.17     36.15 o 
   2   8   7      328.49      312.10     23.59 o 
   3   8   7     2589.88     2767.16    100.31 o 
   4   8   7      158.61      206.90     22.86 o 
   5   8   7        1.81       21.22     20.88 o 
   6   8   7        2.32        5.83     22.85 o 
   7   8   7      162.60      212.13     31.91 o 
  -9   9   7      362.66      360.79     70.72 o 
  -8   9   7       11.17       31.55     22.64 o 
  -7   9   7      341.80      341.66     36.45 o 
  -6   9   7      361.57      452.97     33.30 o 
  -5   9   7      107.41      119.71     29.38 o 
  -4   9   7      268.37      290.58     31.22 o 
  -2   9   7     1320.87     1200.50     41.28 o 
  -1   9   7      587.38      547.20     33.85 o 
   0   9   7     1541.16     1427.63     41.04 o 
   1   9   7      214.55      275.53     25.51 o 
   2   9   7      242.62      240.84     26.20 o 
   3   9   7      170.32      181.82     17.40 o 
   4   9   7      295.67      255.56     18.08 o 
   5   9   7      385.21      389.29     65.76 o 
   6   9   7       12.35       43.58     21.67 o 
  -8  10   7       23.66       27.62     19.98 o 
  -7  10   7        4.48        0.85     21.00 o 
  -6  10   7       50.37       70.39     27.47 o 
  -5  10   7     1156.40     1082.91     44.76 o 
  -4  10   7       69.15      121.43     29.25 o 
  -3  10   7      537.28      509.21     35.66 o 
  -2  10   7      112.55      134.37     29.44 o 
  -1  10   7       27.77       32.82     18.68 o 
   0  10   7     1381.95     1285.70     45.12 o 
   1  10   7      150.01      158.90     22.72 o 
   2  10   7      842.14      893.01     43.23 o 
   3  10   7        0.32       13.89     12.30 o 
   4  10   7       10.53       18.36     11.26 o 
   5  10   7      468.34      502.59     49.11 o 
  -7  11   7       41.19       51.80     21.70 o 
  -6  11   7      528.64      556.57     37.63 o 
  -5  11   7       26.78       30.16     28.47 o 
  -4  11   7        2.02       23.69     29.47 o 
  -3  11   7      128.27      160.75     32.19 o 
  -2  11   7       21.17        5.56     22.36 o 
  -1  11   7      792.97      743.97     55.03 o 
   0  11   7        7.74       23.03     15.78 o 
   1  11   7        7.76        5.21      9.60 o 
   2  11   7       75.64       65.60     27.29 o 
   3  11   7      407.06      438.82     97.22 o 
   4  11   7      861.76      870.39     57.60 o 
  -6  12   7        6.67        4.65     21.09 o 
  -5  12   7        2.65       35.87     23.51 o 
  -4  12   7       21.91       56.79     30.34 o 
  -3  12   7      160.30      161.72     30.37 o 
  -2  12   7       17.47       16.86     21.70 o 
  -1  12   7      225.42      242.77     28.65 o 
   0  12   7      387.96      350.66     30.58 o 
   1  12   7       47.00       27.68     24.12 o 
   2  12   7      146.77      160.17     31.05 o 
   3  12   7      133.11      142.02     49.81 o 
  -3  13   7       24.48       34.79     30.25 o 
  -2  13   7       28.55        6.95     19.58 o 
  -1  13   7       99.78      102.03     28.23 o 
   0  13   7       43.05       32.40     17.11 o 
   1  13   7       38.51       29.56     16.50 o 
  -1 -14   8      228.30      302.07     34.56 o 
   0 -14   8      117.50      155.70     28.79 o 
   1 -14   8      274.76      295.35     32.27 o 
   2 -14   8      141.67      144.61     25.44 o 
   3 -14   8       54.79       60.06     21.12 o 
   4 -14   8      369.36      369.53     26.78 o 
  -3 -13   8       55.28       39.56     19.58 o 
  -2 -13   8      273.12      267.25     36.64 o 
  -1 -13   8      105.51      118.10     31.29 o 
   0 -13   8        3.38      -10.88     18.69 o 
   1 -13   8       94.08       81.69     27.47 o 
   2 -13   8      581.74      609.54     48.96 o 
   3 -13   8      143.54      209.23     30.40 o 
   4 -13   8      153.99      168.46     31.02 o 
   5 -13   8       34.71       41.70     28.12 o 
   6 -13   8      406.61      422.44     27.79 o 
  -4 -12   8       11.36       35.95     19.26 o 
  -3 -12   8        0.41        3.44      8.15 o 
  -2 -12   8      451.48      524.42     46.71 o 
  -1 -12   8       88.07       89.85     48.02 o 
   0 -12   8        0.81       -0.34     19.42 o 
   1 -12   8        0.58       -5.68     20.08 o 
   2 -12   8       93.32      102.63     22.91 o 
   3 -12   8      974.72      990.23     48.92 o 
   4 -12   8        7.97       19.50     16.96 o 
   5 -12   8      290.03      309.94     23.40 o 
   6 -12   8       25.38       18.18     14.13 o 
   7 -12   8       23.52       24.72     31.19 o 
  -5 -11   8       21.32       32.40     26.91 o 
  -4 -11   8        0.37        3.97      9.08 o 
  -3 -11   8      492.05      488.98     43.36 o 
  -2 -11   8      136.41      148.21     38.82 o 
  -1 -11   8      207.31      209.90     54.24 o 
   0 -11   8      300.18      383.88     40.13 o 
   1 -11   8      510.75      515.06     35.32 o 
   2 -11   8      516.36      505.81     34.46 o 
   3 -11   8        4.40        0.90     16.43 o 
   4 -11   8      105.53       62.66     17.34 o 
   5 -11   8      546.00      508.30     32.37 o 
   6 -11   8       40.77       41.78     12.64 o 
  -6 -10   8       44.91       70.08     36.67 o 
  -5 -10   8      469.36      450.21     57.04 o 
  -4 -10   8        3.14       10.71     20.21 o 
  -3 -10   8      235.00      221.45     35.61 o 
  -2 -10   8       21.70        0.61     21.25 o 
  -1 -10   8       39.90       41.73     20.21 o 
   0 -10   8      507.39      470.28     58.96 o 
   1 -10   8        9.82       15.59     32.70 o 
   2 -10   8      742.48      641.37     43.28 o 
   3 -10   8      509.86      573.83     30.73 o 
   4 -10   8      214.35      238.69     67.71 o 
   5 -10   8      398.83      449.33     26.82 o 
   6 -10   8      147.02      110.55     29.48 o 
   7 -10   8      180.93      173.17     46.84 o 
   8 -10   8      209.65      220.98     45.33 o 
  -7  -9   8       67.74       91.21     27.77 o 
  -6  -9   8      130.86      145.83     31.42 o 
  -5  -9   8        0.59       12.22     18.02 o 
  -4  -9   8       56.48       74.51     19.49 o 
  -3  -9   8      188.92      182.92     31.74 o 
  -2  -9   8       90.35       64.18     44.06 o 
  -1  -9   8     1947.55     1997.63     82.73 o 
   0  -9   8       78.74       97.62     50.68 o 
   1  -9   8      369.87      344.12     32.07 o 
   2  -9   8        0.69       -2.42     24.80 o 
   3  -9   8      292.46      284.85     26.59 o 
   4  -9   8     1269.24     1274.47     92.46 o 
   5  -9   8       23.15       34.14     15.58 o 
   6  -9   8      416.45      424.12     44.06 o 
   7  -9   8      185.81      140.71     43.97 o 
   8  -9   8       63.26       73.14     32.85 o 
   9  -9   8      787.32      751.95     56.09 o 
  -8  -8   8      270.23      258.64     47.21 o 
  -7  -8   8       14.66       35.05     20.69 o 
  -6  -8   8      540.85      534.47     38.52 o 
  -5  -8   8       17.23        3.31     17.70 o 
  -4  -8   8       58.90       56.88     32.40 o 
  -3  -8   8      533.88      546.14     35.05 o 
  -2  -8   8      676.86      625.01     48.98 o 
  -1  -8   8     1330.91     1310.80     59.91 o 
   0  -8   8       66.61       61.58     28.52 o 
   1  -8   8     1197.21     1218.29     37.14 o 
   2  -8   8      509.67      506.37     30.33 o 
   3  -8   8     1179.87     1197.48     38.37 o 
   4  -8   8       18.90       20.76     11.38 o 
   5  -8   8       86.10       38.45     19.73 o 
   6  -8   8      251.25      250.28     16.77 o 
   7  -8   8      779.47      787.88     49.44 o 
   8  -8   8      988.86     1011.86     59.75 o 
   9  -8   8       56.60       79.86     24.39 o 
  -8  -7   8       97.54       84.02     34.33 o 
  -7  -7   8       42.84       44.16     24.62 o 
  -6  -7   8       29.84       20.47     25.98 o 
  -5  -7   8       33.38       14.34      8.87 o 
  -4  -7   8     1075.30      952.84     57.62 o 
  -3  -7   8       51.24       48.75      6.86 o 
  -2  -7   8      410.65      418.77     41.92 o 
  -1  -7   8       25.38       33.37     24.87 o 
   0  -7   8       23.10       35.72     17.19 o 
   1  -7   8     1094.41     1172.48     37.29 o 
   2  -7   8       19.98       20.50     23.47 o 
   3  -7   8     2330.54     2307.43     74.56 o 
   4  -7   8     1029.03      975.35     30.20 o 
   5  -7   8      340.68      359.78     18.41 o 
   6  -7   8       87.75      120.18     11.09 o 
   7  -7   8      892.41      931.50     34.86 o 
   8  -7   8      407.69      495.07     38.05 o 
   9  -7   8       53.92       62.74     21.31 o 
  10  -7   8      225.91      151.30     28.39 o 
  -9  -6   8      532.64      506.11     31.22 o 
  -8  -6   8      114.99       92.13     24.16 o 
  -7  -6   8       49.56       58.42     24.19 o 
  -6  -6   8      574.42      516.41     31.18 o 
  -5  -6   8      122.58      141.03     13.78 o 
  -4  -6   8     1128.17     1082.63     37.46 o 
  -3  -6   8       29.13       24.80     14.11 o 
  -2  -6   8      452.52      387.67     47.09 o 
  -1  -6   8       41.69       25.47     23.05 o 
   0  -6   8     3405.01     3583.54     74.13 o 
   1  -6   8       79.12       64.15     21.56 o 
   2  -6   8     1233.64     1212.99     42.13 o 
   3  -6   8      224.51      209.88     10.03 o 
   4  -6   8       20.69       27.17      9.99 o 
   5  -6   8      786.29      794.19     19.54 o 
   6  -6   8      276.22      249.93     12.35 o 
   7  -6   8     1611.24     1655.37     53.99 o 
   8  -6   8      198.74      241.76     27.57 o 
   9  -6   8      135.34      125.64     20.21 o 
  10  -6   8      101.13      139.77     24.90 o 
  -9  -5   8       97.96      101.53     15.74 o 
  -8  -5   8      170.03      155.43     17.39 o 
  -7  -5   8      597.83      585.45     21.11 o 
  -6  -5   8        2.02       20.47     14.72 o 
  -5  -5   8      696.08      652.10     33.41 o 
  -4  -5   8      175.07      206.48     16.17 o 
  -3  -5   8      304.65      269.34     12.00 o 
  -2  -5   8     1045.84     1023.97     55.62 o 
  -1  -5   8      112.36       91.94     30.70 o 
   0  -5   8      924.22      915.25     39.17 o 
   1  -5   8        0.81        6.61     16.22 o 
   2  -5   8      522.24      525.75     19.07 o 
   3  -5   8        1.01       -0.23      4.23 o 
   4  -5   8     2821.17     2906.43     41.30 o 
   5  -5   8       48.10       47.83      9.08 o 
   6  -5   8     2181.62     2220.26     56.19 o 
   7  -5   8       12.20       24.45     16.17 o 
   8  -5   8        4.28       18.27     14.67 o 
   9  -5   8      320.34      314.80     26.67 o 
  10  -5   8        4.07        3.81     15.57 o 
  -9  -4   8       40.65       34.98     11.81 o 
  -8  -4   8      234.99      261.35     17.43 o 
  -7  -4   8     1073.41     1081.87     41.37 o 
  -6  -4   8      135.18      130.50     23.32 o 
  -5  -4   8      351.56      372.61     30.06 o 
  -4  -4   8      151.32      164.90     28.22 o 
  -3  -4   8      260.66      282.35     27.20 o 
  -2  -4   8      913.26      845.81     41.13 o 
  -1  -4   8      354.23      367.87     33.77 o 
   0  -4   8      201.80      209.30     26.36 o 
   1  -4   8      373.51      369.03     45.30 o 
   2  -4   8      370.20      329.68     29.29 o 
   3  -4   8     2104.74     1923.75     35.38 o 
   4  -4   8      430.88      428.81     10.76 o 
   5  -4   8        2.25        0.22      3.65 o 
   6  -4   8       10.03       11.76     18.86 o 
   7  -4   8        0.79        6.24     12.15 o 
   8  -4   8     1277.98     1363.18     40.85 o 
   9  -4   8       56.13       16.51     14.64 o 
  10  -4   8      152.49      149.75     47.61 o 
 -10  -3   8      250.42      321.85     29.43 o 
  -9  -3   8       27.61       34.66     22.30 o 
  -8  -3   8      559.49      514.93     27.48 o 
  -7  -3   8      364.63      315.99     26.67 o 
  -6  -3   8       59.45       48.51     20.75 o 
  -5  -3   8     1204.79     1220.73    120.68 o 
  -4  -3   8       18.36        9.74     20.66 o 
  -3  -3   8     3874.79     3999.28     85.97 o 
  -2  -3   8       18.98       11.28      9.99 o 
  -1  -3   8        3.41        7.84      4.38 o 
   0  -3   8     1042.30     1062.04     42.17 o 
   1  -3   8      245.88      251.33     14.03 o 
   2  -3   8     2731.90     2596.94     44.79 o 
   3  -3   8      421.66      404.90     15.30 o 
   4  -3   8        8.33        7.65      4.98 o 
   5  -3   8     1686.52     1786.59     62.47 o 
   6  -3   8      114.52      105.68     19.69 o 
   7  -3   8      479.71      485.13     25.80 o 
   8  -3   8      365.98      330.30     23.65 o 
   9  -3   8       74.64       60.67     16.75 o 
  10  -3   8       63.37       58.49     22.14 o 
 -10  -2   8      169.05      177.59     23.37 o 
  -9  -2   8       38.59       17.86     22.61 o 
  -8  -2   8      111.58      141.44     24.09 o 
  -7  -2   8      103.84      161.95     23.74 o 
  -6  -2   8      442.00      493.57     31.70 o 
  -5  -2   8      137.75      153.77     25.39 o 
  -4  -2   8      114.08       97.26     27.30 o 
  -3  -2   8     1729.16     1780.22     47.40 o 
  -2  -2   8     1301.89     1275.08     28.94 o 
  -1  -2   8     3830.78     3796.81    125.20 o 
   0  -2   8      135.85      124.72      9.60 o 
   1  -2   8     3212.84     3385.92     48.83 o 
   2  -2   8     1050.21      966.71     29.68 o 
   3  -2   8      156.12      143.37     12.96 o 
   4  -2   8     1625.45     1580.40    101.88 o 
   5  -2   8       20.89       19.56     13.58 o 
   6  -2   8      345.06      327.71     27.62 o 
   7  -2   8      339.14      367.80     51.57 o 
   8  -2   8       47.80       57.68     19.77 o 
   9  -2   8      111.98      144.13     30.55 o 
  10  -2   8       85.55       78.59     25.61 o 
 -10  -1   8       45.42       64.82     30.75 o 
  -9  -1   8       62.72      110.49     29.68 o 
  -8  -1   8        2.73       11.42     15.86 o 
  -7  -1   8       86.31       70.85     19.35 o 
  -6  -1   8     1459.69     1424.55     39.58 o 
  -5  -1   8      289.07      280.78     26.64 o 
  -4  -1   8     1190.60     1280.74     63.50 o 
  -3  -1   8       32.47       13.93     28.08 o 
  -2  -1   8      321.62      327.62     32.23 o 
  -1  -1   8     2603.89     2600.34     58.00 o 
   0  -1   8        2.49        0.91      5.40 o 
   1  -1   8     1136.21     1029.75     19.51 o 
   2  -1   8      512.49      456.36     11.23 o 
   3  -1   8      229.52      216.75      9.74 o 
   4  -1   8     1906.13     1948.86     65.26 o 
   5  -1   8      793.34      746.78     33.26 o 
   6  -1   8      334.67      330.84     23.30 o 
   7  -1   8        0.90       11.32     16.00 o 
   8  -1   8       13.81       29.69     22.49 o 
   9  -1   8      636.34      571.04     83.85 o 
  10  -1   8       52.68       59.03     19.07 o 
 -10   0   8       22.12       41.13     28.53 o 
  -9   0   8       86.85      111.52     24.69 o 
  -8   0   8      489.10      427.80     30.27 o 
  -7   0   8     1206.96     1141.29     34.24 o 
  -6   0   8        7.34       15.20     19.39 o 
  -5   0   8       42.36       29.10     24.16 o 
  -4   0   8     1465.46     1452.47     42.05 o 
  -3   0   8        7.04        3.34     13.35 o 
  -2   0   8     7054.00     7421.14     47.61 o 
  -1   0   8      100.26       99.91      9.44 o 
   0   0   8      357.61      348.80     10.14 o 
   1   0   8      152.88      130.11      6.72 o 
   2   0   8        4.87       13.10      4.88 o 
   3   0   8     2748.94     2696.73     38.00 o 
   4   0   8        4.56        5.35     13.38 o 
   5   0   8      156.36      153.11     25.24 o 
   6   0   8      794.29      731.08     27.49 o 
   7   0   8       13.03       24.45     18.12 o 
   8   0   8      792.85      753.04     80.56 o 
   9   0   8      358.32      386.69     28.75 o 
  10   0   8        2.06       22.53     16.32 o 
 -10   1   8      184.37      189.44     24.98 o 
  -9   1   8      566.98      561.39     37.53 o 
  -8   1   8      419.29      501.49     30.96 o 
  -7   1   8      309.04      305.32     39.06 o 
  -6   1   8        5.79       13.80     16.94 o 
  -5   1   8      111.29      116.79     62.02 o 
  -4   1   8       90.63      106.43     21.80 o 
  -3   1   8      238.45      232.25     22.00 o 
  -2   1   8      196.14      232.96     17.98 o 
  -1   1   8       38.13       26.31     10.86 o 
   0   1   8      238.47      192.23      8.47 o 
   1   1   8      237.71      225.63      9.33 o 
   2   1   8      381.17      406.46     13.73 o 
   3   1   8     1141.75     1085.13     31.83 o 
   4   1   8      117.60      108.15     20.58 o 
   5   1   8      914.41      918.64     29.48 o 
   6   1   8      250.00      264.16     23.71 o 
   7   1   8      545.65      549.32     28.55 o 
   8   1   8     1070.63     1000.24     49.77 o 
   9   1   8      220.70      203.65     22.23 o 
  10   1   8      529.56      582.13     29.77 o 
 -10   2   8      158.58      162.91     23.83 o 
  -9   2   8      205.55      220.75     26.88 o 
  -8   2   8      226.16      167.28     24.64 o 
  -7   2   8       22.64       10.12     18.37 o 
  -6   2   8      962.98      973.33     63.71 o 
  -5   2   8      712.00      696.08     22.40 o 
  -4   2   8       93.62      117.22     20.22 o 
  -3   2   8      107.46       82.04     16.83 o 
  -2   2   8      233.15      240.44     19.82 o 
  -1   2   8      472.44      452.57     36.59 o 
   0   2   8     1532.62     1588.86     30.02 o 
   1   2   8       69.05       64.40      6.12 o 
   2   2   8      245.24      216.83     10.52 o 
   3   2   8        2.15        5.04      3.02 o 
   4   2   8     1479.71     1486.51     46.84 o 
   5   2   8     2691.08     2723.77    118.88 o 
   6   2   8        2.69       12.37     17.17 o 
   7   2   8     1052.42     1105.59     37.43 o 
   8   2   8       50.54       60.67     16.63 o 
   9   2   8        8.08        9.68     16.58 o 
 -10   3   8      203.56      191.51     23.25 o 
  -9   3   8       21.68       20.09     18.45 o 
  -8   3   8        0.79       10.35      9.27 o 
  -7   3   8     1385.49     1341.07     92.34 o 
  -6   3   8      479.38      456.13     28.61 o 
  -5   3   8      150.44      160.76     18.53 o 
  -4   3   8      422.98      404.25     40.75 o 
  -3   3   8      493.58      516.40     27.02 o 
  -2   3   8      344.47      315.71     16.54 o 
  -1   3   8     1392.25     1302.97     24.44 o 
   0   3   8      688.12      679.63     18.54 o 
   1   3   8        0.62        4.90      3.62 o 
   2   3   8      811.77      803.89     32.97 o 
   3   3   8        0.89        7.33      5.28 o 
   4   3   8     3369.10     3349.46     49.59 o 
   5   3   8       65.02       69.54     21.09 o 
   6   3   8       46.22      102.42     30.49 o 
   7   3   8      386.82      394.73     30.01 o 
   8   3   8      575.54      656.27     42.40 o 
   9   3   8     1256.56     1320.76    104.24 o 
 -10   4   8      405.18      373.78     46.18 o 
  -9   4   8       57.32       32.47     15.08 o 
  -8   4   8      516.60      477.66     26.24 o 
  -7   4   8      331.17      318.50     26.80 o 
  -6   4   8       90.33      107.08     30.40 o 
  -5   4   8      595.62      602.61     48.66 o 
  -4   4   8       65.22       73.56     14.87 o 
  -3   4   8      983.52      992.90     19.85 o 
  -2   4   8      220.99      185.93     12.40 o 
  -1   4   8      520.27      518.81     19.22 o 
   0   4   8       32.69       47.09      6.56 o 
   1   4   8       17.27       18.17      5.83 o 
   2   4   8      351.69      342.03     11.61 o 
   3   4   8      300.75      274.97     10.04 o 
   4   4   8      281.87      283.89     13.66 o 
   5   4   8      607.61      624.78     23.01 o 
   6   4   8      118.19      116.06     16.82 o 
   7   4   8        0.44       29.20     14.48 o 
   8   4   8      269.19      312.52     24.73 o 
   9   4   8      685.24      725.50     37.58 o 
 -10   5   8      143.50      146.35     23.29 o 
  -9   5   8       41.01       48.43     15.44 o 
  -8   5   8      595.43      599.77     65.78 o 
  -7   5   8      128.68      114.01     16.26 o 
  -6   5   8      283.27      282.15     17.33 o 
  -5   5   8      497.32      501.03     23.35 o 
  -4   5   8      484.24      446.87     16.88 o 
  -3   5   8      130.93      126.70      9.56 o 
  -2   5   8       31.70       33.19      6.75 o 
  -1   5   8       41.16       39.03      5.51 o 
   0   5   8      444.47      420.34     12.16 o 
   1   5   8      904.12      868.66     18.65 o 
   2   5   8      663.23      663.77     22.74 o 
   3   5   8      621.22      570.78     18.20 o 
   4   5   8       51.78       60.26      9.12 o 
   5   5   8      501.08      503.00     44.55 o 
   6   5   8      374.65      376.65     23.21 o 
   7   5   8      195.91      231.32     30.92 o 
   8   5   8      483.08      476.54     50.47 o 
 -10   6   8        9.10        7.31     14.14 o 
  -9   6   8     1033.00     1012.57     36.76 o 
  -8   6   8       29.11       24.10     11.53 o 
  -7   6   8        3.16       16.53      8.22 o 
  -6   6   8     1052.72     1118.74     36.85 o 
  -5   6   8      178.83      161.25     13.93 o 
  -4   6   8     1359.59     1412.23     70.25 o 
  -3   6   8        7.39        6.59      4.44 o 
  -2   6   8      469.41      419.27      9.96 o 
  -1   6   8      396.28      483.34     37.38 o 
   0   6   8      231.93      284.60     19.57 o 
   1   6   8      582.43      665.93     42.98 o 
   2   6   8       30.35        5.41     19.55 o 
   3   6   8      475.56      462.63     25.27 o 
   4   6   8        0.52       19.55      9.36 o 
   5   6   8      133.29      166.61     28.38 o 
   6   6   8       34.61       61.08     26.60 o 
   7   6   8        9.43       10.06     20.34 o 
   8   6   8      168.02      160.30     28.41 o 
  -9   7   8      135.42      141.32     44.52 o 
  -8   7   8        0.62       10.00     26.47 o 
  -7   7   8     1055.70     1069.31     46.06 o 
  -6   7   8      184.67      186.33     15.12 o 
  -5   7   8      143.06      121.24     13.62 o 
  -4   7   8      409.57      447.04     32.22 o 
  -3   7   8        1.28        4.04      3.81 o 
  -2   7   8       52.85       25.90     21.76 o 
  -1   7   8      115.98      116.60     23.36 o 
   0   7   8       81.20       73.77     23.91 o 
   1   7   8      228.66      262.66     21.78 o 
   2   7   8       18.61       12.34     15.20 o 
   3   7   8     1306.47     1298.94    133.16 o 
   4   7   8        5.88       13.16     17.44 o 
   6   7   8      111.30       92.72     26.32 o 
   7   7   8       38.77       37.35     21.40 o 
  -9   8   8        3.83       19.86     14.66 o 
  -8   8   8      421.14      387.84    122.10 o 
  -7   8   8      902.05      886.74     60.29 o 
  -6   8   8      129.69      117.93     28.29 o 
  -5   8   8      128.52      162.41     35.06 o 
  -4   8   8      231.44      195.23     32.73 o 
  -3   8   8       81.06       59.54     28.59 o 
  -2   8   8      674.18      678.69     34.63 o 
  -1   8   8      164.96      130.59     23.45 o 
   0   8   8       55.86       47.42     17.26 o 
   1   8   8       85.62      116.29     18.03 o 
   2   8   8       14.88       16.95     13.28 o 
   3   8   8      808.33      866.52     58.48 o 
   4   8   8       68.80       10.83     35.12 o 
   5   8   8        2.49       31.58     20.37 o 
   6   8   8        0.21       15.87     21.61 o 
  -8   9   8      489.76      580.29     54.22 o 
  -7   9   8       30.40       20.28     21.88 o 
  -6   9   8        0.55       37.93     29.92 o 
  -5   9   8      304.76      325.19     29.41 o 
  -3   9   8      770.92      800.82     39.92 o 
  -2   9   8        0.43       21.97     16.89 o 
  -1   9   8      329.38      323.71     27.68 o 
   0   9   8       67.54       85.98     25.48 o 
   1   9   8        3.63       17.17     13.83 o 
   2   9   8      974.74      971.21     28.20 o 
   3   9   8      158.85      167.81     31.55 o 
   4   9   8      264.29      166.89     83.29 o 
   5   9   8      291.20      243.17     61.56 o 
  -8  10   8        1.47       -4.87     19.31 o 
  -7  10   8       37.25       12.45     19.86 o 
  -6  10   8      617.40      669.26     41.89 o 
  -5  10   8      191.13      227.63     32.97 o 
  -3  10   8       80.66      118.23     35.84 o 
  -2  10   8       16.41       43.40     27.41 o 
  -1  10   8       70.15       87.34     22.82 o 
   0  10   8      342.15      370.67     28.38 o 
   1  10   8      169.69      152.15     27.44 o 
   2  10   8      100.39      111.64     19.11 o 
   3  10   8       40.31       36.11     12.52 o 
   4  10   8      301.75      258.73     80.15 o 
  -7  11   8       31.69       31.55     28.35 o 
  -6  11   8      258.91      294.90     33.73 o 
  -5  11   8      132.31      229.72     39.68 o 
  -4  11   8       30.38       41.89     29.68 o 
  -3  11   8        8.01        1.60     19.70 o 
  -2  11   8       89.48       87.85     31.61 o 
  -1  11   8      650.74      685.10     37.32 o 
   0  11   8       21.67       13.96     14.48 o 
   1  11   8        5.51       34.06     21.76 o 
   2  11   8      142.53      142.83     64.04 o 
   3  11   8      249.51      169.93     16.48 o 
  -5  12   8       65.57       54.49     21.94 o 
  -4  12   8      222.57      286.38     34.21 o 
  -3  12   8      166.36      147.42     27.83 o 
  -2  12   8      383.13      445.05     45.42 o 
  -1  12   8       51.39       84.80     26.41 o 
   0  12   8      179.53      190.67     25.36 o 
   1  12   8        2.98       16.98     15.41 o 
   2  12   8      236.40      171.96     20.96 o 
   1 -14   9       94.71       73.73     27.67 o 
   2 -14   9       41.09       55.05     20.29 o 
  -2 -13   9      391.83      387.08     60.16 o 
  -1 -13   9       43.69       33.97     48.04 o 
   0 -13   9      315.93      319.48     31.82 o 
   1 -13   9      238.23      337.72     35.07 o 
   2 -13   9       21.53       25.38     19.00 o 
   3 -13   9      441.16      433.06     40.04 o 
   4 -13   9       80.66       75.03     20.96 o 
   5 -13   9      157.04      159.55     27.70 o 
  -4 -12   9        7.93       30.71     31.20 o 
  -3 -12   9      281.45      381.43     85.15 o 
  -2 -12   9      373.66      371.88     42.25 o 
  -1 -12   9        2.33       15.39     22.46 o 
   0 -12   9      164.67      170.48     32.43 o 
   1 -12   9      146.70      151.78     27.87 o 
   2 -12   9      144.50      109.84     43.53 o 
   3 -12   9      353.29      348.26     45.02 o 
   4 -12   9        0.48       26.92     19.09 o 
   5 -12   9      366.31      359.56     29.21 o 
   6 -12   9      149.43      181.91     40.83 o 
  -5 -11   9       50.17       49.95     17.42 o 
  -4 -11   9        0.97       44.54     17.44 o 
  -3 -11   9      751.46      748.17     39.57 o 
  -2 -11   9      182.04      179.97     41.80 o 
  -1 -11   9        9.33       29.38     16.06 o 
   0 -11   9      591.88      632.42     37.12 o 
   1 -11   9       13.30       17.14     19.92 o 
   2 -11   9     1442.62     1454.67     63.16 o 
   3 -11   9       25.20       28.71     23.18 o 
   4 -11   9      208.12      227.69     28.98 o 
   5 -11   9       90.44       95.80     19.04 o 
   6 -11   9       13.78        4.41     31.64 o 
   7 -11   9      476.79      661.59     81.02 o 
  -6 -10   9      306.40      307.84     28.71 o 
  -5 -10   9       43.86       42.46     22.60 o 
  -4 -10   9      422.86      327.12     46.15 o 
  -3 -10   9       18.53       31.10     16.84 o 
  -2 -10   9      265.43      255.39     44.63 o 
  -1 -10   9      408.53      501.73     52.27 o 
   0 -10   9      184.22      116.06     69.34 o 
   1 -10   9      455.98      456.34     30.75 o 
   2 -10   9      194.17      188.95     26.51 o 
   3 -10   9      331.99      352.48     27.69 o 
   4 -10   9     1228.33     1196.15     81.36 o 
   5 -10   9        1.81       -1.78     12.60 o 
   6 -10   9     1461.02     1376.85     66.10 o 
   7 -10   9       47.80       27.26     29.62 o 
   8 -10   9       97.33       84.32     49.71 o 
  -7  -9   9      389.28      349.71     42.37 o 
  -6  -9   9       30.09       13.91     18.25 o 
  -5  -9   9       24.29       23.45     18.03 o 
  -4  -9   9       39.79       72.84     23.07 o 
  -3  -9   9       31.76       30.20     18.75 o 
  -2  -9   9      163.84      129.15     37.01 o 
  -1  -9   9      611.40      686.32     55.66 o 
   0  -9   9      188.03      199.26     34.84 o 
   1  -9   9      422.77      416.01     29.19 o 
   2  -9   9        7.68       11.30     16.81 o 
   3  -9   9      276.69      290.99     27.07 o 
   4  -9   9      718.74      726.02     33.35 o 
   5  -9   9        7.39       30.47     15.22 o 
   6  -9   9      653.69      661.95     57.51 o 
   7  -9   9       14.82       23.78     32.40 o 
   8  -9   9      171.73      254.77     47.27 o 
  -7  -8   9      303.43      304.97     31.12 o 
  -6  -8   9       65.92      104.67     32.81 o 
  -5  -8   9      530.79      541.45     53.27 o 
  -4  -8   9       21.22        9.96     17.83 o 
  -3  -8   9      699.24      597.47     49.33 o 
  -2  -8   9      396.92      422.16     49.42 o 
  -1  -8   9      149.61      102.48     29.98 o 
   0  -8   9      315.81      314.47     36.48 o 
   1  -8   9       52.18       35.59     21.26 o 
   2  -8   9      154.17      122.91     26.57 o 
   3  -8   9     2124.47     2123.70    101.17 o 
   4  -8   9      147.38      132.89     21.62 o 
   5  -8   9       38.54       25.34     15.53 o 
   8  -8   9      786.94      862.71     57.75 o 
   9  -8   9        2.19       -2.48     30.31 o 
  -8  -7   9      379.39      355.52     28.90 o 
  -7  -7   9      124.76      161.46     26.47 o 
  -6  -7   9      331.02      316.65     40.39 o 
  -5  -7   9       16.28       -5.51     20.58 o 
  -4  -7   9      476.05      506.67     58.75 o 
  -3  -7   9      767.57      805.53     51.75 o 
  -2  -7   9       78.72       46.35     19.04 o 
  -1  -7   9     1295.97     1293.15     56.84 o 
   0  -7   9       19.57       31.97     16.84 o 
   1  -7   9     1379.43     1435.96     40.85 o 
   2  -7   9      135.11      130.05     27.17 o 
   3  -7   9     1437.29     1498.97     58.21 o 
   4  -7   9      729.25      787.02     32.90 o 
   5  -7   9      385.22      372.32     12.79 o 
   6  -7   9       67.52       71.53     13.48 o 
   7  -7   9      883.51      960.47     30.22 o 
   8  -7   9      474.90      469.70     29.86 o 
   9  -7   9      326.64      335.45     31.75 o 
  -8  -6   9        2.52       12.80     23.75 o 
  -7  -6   9        1.58       -3.20     16.72 o 
  -6  -6   9     1215.55     1161.79     44.68 o 
  -5  -6   9       50.24       50.09     22.31 o 
  -4  -6   9     1857.34     1825.58     38.31 o 
  -3  -6   9       45.61       43.51     22.86 o 
  -2  -6   9      917.73      808.51    152.06 o 
  -1  -6   9      181.28      155.02     38.89 o 
   0  -6   9      451.80      441.02     39.63 o 
   1  -6   9       13.76       15.16     18.13 o 
   2  -6   9        6.00       19.03     23.66 o 
   3  -6   9      468.62      469.61     23.02 o 
   4  -6   9       26.04       33.01      8.37 o 
   5  -6   9     3298.38     3220.51    120.49 o 
   6  -6   9      183.39      202.14     18.83 o 
   7  -6   9      600.00      600.84     29.75 o 
   8  -6   9      209.75      216.39     47.34 o 
   9  -6   9       51.53       36.11     45.17 o 
  -9  -5   9       13.76       62.89     29.56 o 
  -8  -5   9        3.76       22.61     18.81 o 
  -7  -5   9     2086.32     2083.78     84.54 o 
  -6  -5   9       43.80       55.64     16.97 o 
  -5  -5   9      906.24      865.88     22.05 o 
  -4  -5   9        7.59       10.59     11.46 o 
  -3  -5   9        0.85        7.31      5.36 o 
  -2  -5   9     2869.18     3046.06    140.03 o 
  -1  -5   9      732.19      697.82     28.32 o 
   0  -5   9     1770.17     1762.28     46.77 o 
   1  -5   9      688.13      646.16     40.92 o 
   2  -5   9       16.15       14.62     11.91 o 
   3  -5   9      139.82      144.71     15.24 o 
   4  -5   9     2098.42     2103.25     36.98 o 
   5  -5   9       17.08       22.28      8.00 o 
   6  -5   9       85.91       88.81     20.54 o 
   7  -5   9      212.48      178.63     18.96 o 
   8  -5   9      162.09      162.97     23.34 o 
   9  -5   9      930.76      886.18     41.34 o 
  10  -5   9       13.02       19.03     34.53 o 
  -9  -4   9       43.93       48.85     19.59 o 
  -8  -4   9      515.74      492.31     29.18 o 
  -7  -4   9      115.27       78.14     33.24 o 
  -6  -4   9       64.86       50.89     20.68 o 
  -5  -4   9      926.68      938.62     38.30 o 
  -4  -4   9        6.97       36.72     19.95 o 
  -3  -4   9     2846.36     2950.67     62.10 o 
  -2  -4   9        2.61       -1.83      6.47 o 
  -1  -4   9      345.12      314.37     30.35 o 
   0  -4   9      411.88      425.38     33.30 o 
   1  -4   9      318.57      296.17     26.78 o 
   2  -4   9      236.02      228.52     31.17 o 
   3  -4   9       49.23       46.71     11.17 o 
   4  -4   9     1654.19     1678.12     44.02 o 
   5  -4   9       23.79        7.59     18.24 o 
   6  -4   9      104.95      125.92     25.01 o 
   7  -4   9       10.37       18.63     11.66 o 
   8  -4   9      465.02      443.74     25.63 o 
   9  -4   9      214.63      201.33     27.57 o 
  10  -4   9       72.03       45.09     27.94 o 
  -9  -3   9      223.28      170.99     28.02 o 
  -8  -3   9      482.88      483.31     33.42 o 
  -7  -3   9      169.63      159.67     25.70 o 
  -6  -3   9      161.35      230.81     25.69 o 
  -5  -3   9      283.49      288.14     26.05 o 
  -4  -3   9      595.27      619.50     36.78 o 
  -3  -3   9     1115.13     1012.39     33.61 o 
  -2  -3   9        4.99        3.00      9.77 o 
  -1  -3   9      415.72      395.75     19.75 o 
   0  -3   9      538.11      543.93     22.21 o 
   1  -3   9      466.61      432.64     19.13 o 
   2  -3   9      342.79      302.85     21.04 o 
   3  -3   9      103.98      106.67     10.96 o 
   4  -3   9        1.53        7.86      8.16 o 
   5  -3   9      114.62      124.53     30.81 o 
   6  -3   9     2173.40     2154.17     44.94 o 
   7  -3   9      298.24      316.20     27.67 o 
   8  -3   9       63.86       79.06     18.35 o 
   9  -3   9      162.01      181.92     22.21 o 
  10  -3   9      105.52      138.94     26.28 o 
 -10  -2   9       54.33       56.53     21.32 o 
  -9  -2   9      700.05      681.31     34.50 o 
  -8  -2   9      156.70      139.23     29.28 o 
  -7  -2   9       11.39       27.37     15.05 o 
  -6  -2   9      626.01      581.46     27.77 o 
  -5  -2   9       40.74       46.37     22.95 o 
  -4  -2   9     2012.75     2073.67     57.01 o 
  -3  -2   9        1.07        8.03      5.44 o 
  -2  -2   9      393.75      333.61     20.92 o 
  -1  -2   9     3080.13     3109.30    151.74 o 
   0  -2   9      241.31      236.93     15.50 o 
   1  -2   9     3087.13     3203.83     45.82 o 
   2  -2   9        8.82       12.65      5.04 o 
   3  -2   9      284.95      259.12     13.51 o 
   4  -2   9       75.62       70.25     14.96 o 
   5  -2   9       59.59       66.98     19.63 o 
   6  -2   9      393.23      429.98     34.30 o 
   7  -2   9      212.79      210.20     21.07 o 
   8  -2   9       19.09       14.02     14.56 o 
   9  -2   9        4.07       32.24     19.47 o 
  10  -2   9      124.99      134.93     23.07 o 
 -10  -1   9       14.57       38.84     28.26 o 
  -9  -1   9      120.01      117.53     40.38 o 
  -8  -1   9        2.22        5.26     25.99 o 
  -7  -1   9       45.53      101.00     35.45 o 
  -6  -1   9       12.95       17.62     28.23 o 
  -5  -1   9      219.97      193.18     27.96 o 
  -4  -1   9      899.45      918.33     40.65 o 
  -3  -1   9        4.35       13.06     22.12 o 
  -2  -1   9     4712.81     4847.76    212.61 o 
  -1  -1   9      480.34      524.99     19.31 o 
   0  -1   9       34.21       37.83      9.12 o 
   1  -1   9     2118.89     2146.68     53.82 o 
   2  -1   9      455.94      420.67     16.58 o 
   3  -1   9      863.34      842.96     25.08 o 
   4  -1   9       37.88       25.84     22.61 o 
   5  -1   9      633.74      611.22     38.12 o 
   6  -1   9      630.81      659.24     46.98 o 
   7  -1   9      102.80       82.19     32.32 o 
   8  -1   9      115.62      138.38     21.46 o 
   9  -1   9       25.36       38.29     19.37 o 
 -10   0   9      189.92      183.48     30.92 o 
  -9   0   9      311.25      343.51     28.10 o 
  -8   0   9      146.66      158.15     31.49 o 
  -7   0   9     1471.04     1483.31     64.81 o 
  -6   0   9      722.66      789.76     34.98 o 
  -5   0   9      165.93      172.77     30.24 o 
  -4   0   9       15.14       24.92     16.98 o 
  -3   0   9       60.86       58.34     19.61 o 
  -2   0   9     4647.37     4919.38     98.48 o 
  -1   0   9      635.93      644.10     28.89 o 
   0   0   9      958.88     1107.04     39.98 o 
   1   0   9       47.05       36.06      7.30 o 
   2   0   9      809.02      801.89     24.45 o 
   3   0   9     1147.26     1142.17     23.01 o 
   4   0   9      558.84      576.43     24.28 o 
   5   0   9      422.80      342.56     54.28 o 
   6   0   9      109.10      113.26     24.61 o 
   7   0   9       56.71       25.20     21.76 o 
   8   0   9     1802.37     2007.28    158.06 o 
   9   0   9      105.01      129.47     36.02 o 
 -10   1   9      450.79      451.42     47.81 o 
  -9   1   9       78.01       59.29     19.72 o 
  -8   1   9      193.92      209.59     24.65 o 
  -7   1   9        5.97        6.04     14.54 o 
  -6   1   9      518.72      472.37     26.63 o 
  -5   1   9      856.37      813.96     32.58 o 
  -4   1   9      777.02      732.96     83.74 o 
  -3   1   9     8204.03     8697.91     75.16 o 
  -2   1   9        0.58       11.40      9.11 o 
  -1   1   9      102.65      142.55     34.37 o 
   0   1   9     1171.60     1263.06     28.33 o 
   1   1   9       76.10       70.37      7.69 o 
   2   1   9     3019.91     3074.47     41.45 o 
   3   1   9      231.14      208.24      7.57 o 
   4   1   9        1.78       17.96     14.67 o 
   5   1   9      438.18      444.09     22.20 o 
   6   1   9       93.71       90.03     27.09 o 
   7   1   9      686.44      701.78     29.57 o 
   8   1   9      142.06      179.06     24.20 o 
   9   1   9       92.03       76.82     18.72 o 
 -10   2   9      464.30      437.04     50.83 o 
  -9   2   9       14.58       18.87     18.04 o 
  -8   2   9      739.58      672.04     75.19 o 
  -7   2   9       22.29        0.72     14.08 o 
  -6   2   9     1902.32     1994.47    101.33 o 
  -5   2   9       10.26       26.39     12.04 o 
  -4   2   9      712.44      726.65     23.33 o 
  -3   2   9       35.97       40.59     18.92 o 
  -2   2   9      993.44     1020.08     35.66 o 
  -1   2   9     3142.76     3253.43     62.09 o 
   0   2   9       14.80       16.26      8.46 o 
   1   2   9      763.61      736.63     28.77 o 
   2   2   9      132.02      128.07      9.27 o 
   3   2   9      113.33       97.46     10.36 o 
   4   2   9      498.75      511.07     25.65 o 
   5   2   9       89.19       79.32     17.64 o 
   6   2   9       70.64       88.92     20.08 o 
   7   2   9      301.13      341.27     48.58 o 
   8   2   9        9.75       15.41     14.33 o 
   9   2   9      595.79      623.08     27.13 o 
 -10   3   9        8.03       23.11     21.43 o 
  -9   3   9       57.89       43.10     22.35 o 
  -7   3   9      290.84      316.67     63.72 o 
  -6   3   9     1281.74     1330.70     34.12 o 
  -5   3   9      723.36      657.07     27.73 o 
  -4   3   9      692.15      690.18     20.87 o 
  -3   3   9      607.57      597.03     21.43 o 
  -2   3   9      474.69      452.95     25.42 o 
  -1   3   9     2046.76     2058.57     52.84 o 
   0   3   9       13.48       13.49      4.36 o 
   1   3   9      648.16      599.51     19.49 o 
   2   3   9      602.35      618.75     14.92 o 
   3   3   9      819.51      853.38     14.66 o 
   4   3   9     1187.27     1194.29     46.75 o 
   5   3   9       51.77       45.58     15.55 o 
   6   3   9       62.76       56.51     20.39 o 
   7   3   9       26.61       35.13     15.68 o 
   8   3   9       84.86      106.32     25.54 o 
 -10   4   9        7.88       18.05     18.99 o 
  -9   4   9      129.53      127.53     23.17 o 
  -8   4   9      919.26      861.82     43.46 o 
  -7   4   9      233.65      225.99     25.36 o 
  -6   4   9       73.42       99.48     17.69 o 
  -5   4   9       23.15       25.59     12.13 o 
  -4   4   9       38.37       27.32     33.36 o 
  -3   4   9      970.91      899.27     41.72 o 
  -2   4   9      618.17      602.50     22.31 o 
  -1   4   9      406.07      353.88     30.58 o 
   0   4   9      610.96      609.21     19.49 o 
   1   4   9      124.88      110.76     13.38 o 
   2   4   9      284.43      254.34     13.31 o 
   3   4   9     2082.43     2077.74     43.04 o 
   4   4   9      218.57      176.25     18.10 o 
   5   4   9      138.35      150.44     18.64 o 
   6   4   9        7.53        4.08     13.93 o 
   7   4   9      114.70       88.24     14.65 o 
   8   4   9       96.47      115.27     22.64 o 
 -10   5   9       56.80       55.86     18.43 o 
  -9   5   9      359.72      377.67     39.08 o 
  -8   5   9      120.48      133.63     23.16 o 
  -7   5   9       36.96       52.35     22.00 o 
  -6   5   9       40.64       43.58     12.76 o 
  -5   5   9      548.04      523.62     19.23 o 
  -4   5   9      875.50      933.48     27.48 o 
  -3   5   9       27.06       25.84     14.05 o 
  -2   5   9      229.00      214.05     13.69 o 
  -1   5   9      257.61      252.06     17.68 o 
   0   5   9      741.85      755.83     14.18 o 
   1   5   9       78.55       91.83      9.73 o 
   2   5   9     1292.32     1309.29     31.08 o 
   3   5   9        0.82        6.45      6.17 o 
   4   5   9      125.46      112.61     17.05 o 
   8   5   9        5.99       36.78     18.89 o 
  -9   6   9      479.44      437.19     89.52 o 
  -8   6   9       94.19       79.79     33.15 o 
  -7   6   9      151.85      117.35     52.47 o 
  -6   6   9      232.89      229.75     40.04 o 
  -5   6   9      149.91      144.01     58.60 o 
  -4   6   9        5.89       17.98      9.07 o 
  -3   6   9       15.27        6.91      5.21 o 
  -2   6   9      273.24      245.48      9.98 o 
  -1   6   9      285.20      297.53     27.38 o 
   0   6   9      141.97      145.95     18.01 o 
   1   6   9      315.20      355.98     20.92 o 
   2   6   9      236.30      232.74     16.03 o 
   3   6   9      212.23      205.11     15.65 o 
   4   6   9      108.27      139.14     39.17 o 
   5   6   9      318.88      389.11     39.77 o 
   6   6   9      325.73      331.08     32.70 o 
   7   6   9       25.94       58.00     29.32 o 
  -9   7   9        0.90       19.02      7.90 o 
  -8   7   9       27.50       32.72      7.77 o 
  -7   7   9     1653.50     1760.51     53.67 o 
  -6   7   9        5.86       16.52      7.38 o 
  -3   7   9       31.13       11.79     18.95 o 
  -2   7   9      239.20      274.93     28.50 o 
  -1   7   9       37.90       61.14     21.55 o 
   0   7   9       49.95       23.89     10.57 o 
   1   7   9       20.35       19.06     10.76 o 
   2   7   9        0.70        7.12      7.83 o 
   3   7   9      863.59      839.99     80.28 o 
   4   7   9      381.40      311.86    101.42 o 
   5   7   9       21.72       31.31     20.67 o 
   6   7   9       47.04       62.38     22.85 o 
  -8   8   9      247.58      181.12     60.08 o 
  -7   8   9      548.70      547.83     90.82 o 
  -6   8   9       81.02      101.85     27.29 o 
  -5   8   9      135.52      143.80     28.50 o 
  -4   8   9        6.06       31.82     19.55 o 
  -3   8   9     1187.65     1172.91     46.72 o 
  -2   8   9      274.84      353.11     34.48 o 
  -1   8   9      150.84      163.83     27.23 o 
   0   8   9        7.86       -1.51     14.72 o 
   1   8   9       43.12       69.27     19.52 o 
   2   8   9       77.48       82.78     18.57 o 
   3   8   9       11.95       16.05      8.83 o 
   4   8   9       48.92       45.60     28.14 o 
   5   8   9       47.73       33.82     23.69 o 
   6   8   9        6.54        9.97     21.25 o 
  -8   9   9      315.46      129.89     81.27 o 
  -7   9   9      153.13      166.70     30.83 o 
  -6   9   9      592.61      673.86     47.54 o 
  -4   9   9        4.59       15.32     20.40 o 
  -3   9   9      707.27      800.97     45.18 o 
  -2   9   9      299.40      296.63     26.02 o 
  -1   9   9       18.75       36.57     14.96 o 
   0   9   9        9.08        8.92     14.60 o 
   1   9   9        2.51        1.27     23.66 o 
   2   9   9      358.25      353.29     87.55 o 
   3   9   9      250.85       36.67     99.60 o 
   4   9   9        2.86      -11.06     19.34 o 
   5   9   9      282.65      235.22     92.57 o 
  -7  10   9      101.85       97.31     31.70 o 
  -6  10   9      844.76      970.27     80.90 o 
  -4  10   9      500.59      516.43     37.44 o 
  -3  10   9       12.05       16.17     20.49 o 
  -2  10   9       35.01       48.35     18.83 o 
  -1  10   9      667.81      706.25     35.63 o 
   0  10   9        2.52        1.33     14.39 o 
   1  10   9       13.11        9.67     14.11 o 
   2  10   9       53.87       52.56     26.88 o 
   3  10   9      275.14      208.29    118.02 o 
   4  10   9      434.16      487.66    110.76 o 
  -6  11   9      373.20      450.37     37.81 o 
  -4  11   9      254.33      291.07     35.69 o 
  -3  11   9       10.73       12.72     19.77 o 
  -2  11   9      215.49      163.26     31.79 o 
  -1  11   9      597.01      676.43     38.87 o 
   0  11   9      102.94       89.79     20.49 o 
   1  11   9      183.39      205.76     21.32 o 
   2  11   9        7.98        2.72     12.50 o 
  -4  12   9      431.99      561.49     37.02 o 
  -3  12   9       15.89        8.61     18.65 o 
  -2  12   9      806.06      776.58     39.47 o 
  -1  12   9       43.96       66.31     24.21 o 
   0  12   9        0.83       20.88     16.53 o 
  -1 -13  10      192.44      129.41     50.56 o 
   0 -13  10      130.34      148.29     27.55 o 
   1 -13  10      526.38      580.09     31.67 o 
   2 -13  10       16.53       34.65     19.36 o 
   3 -13  10      539.11      560.49     31.64 o 
   4 -13  10      123.30      150.11     26.07 o 
  -3 -12  10      362.13      370.33     39.60 o 
  -2 -12  10       45.91       89.38     33.70 o 
  -1 -12  10      231.42      218.01     33.94 o 
   0 -12  10      413.25      381.34     31.18 o 
   1 -12  10      116.74      128.82     29.61 o 
   2 -12  10      390.59      398.16     32.90 o 
   3 -12  10      273.01      336.54     28.19 o 
   4 -12  10       19.15        1.32     24.00 o 
   5 -12  10      484.80      425.31     30.16 o 
  -4 -11  10      248.17      241.45     43.49 o 
  -3 -11  10      110.49      175.85     45.06 o 
  -2 -11  10       74.34       52.04     33.02 o 
  -1 -11  10        8.68       59.54     49.65 o 
   0 -11  10      312.00      390.50     57.12 o 
   1 -11  10      779.33      726.71     58.51 o 
   2 -11  10     1544.32     1680.30     98.58 o 
   3 -11  10      149.04      179.50     33.05 o 
   4 -11  10      266.87      254.96     22.51 o 
   5 -11  10        8.46       22.22     23.85 o 
   6 -11  10       78.60       69.30     43.10 o 
  -5 -10  10       29.23        1.58     37.16 o 
  -4 -10  10      797.61      692.49     51.27 o 
  -3 -10  10      152.03      132.61     32.58 o 
  -2 -10  10        3.73        9.32     14.80 o 
  -1 -10  10      498.53      534.64     41.50 o 
   0 -10  10       66.37       97.16     28.29 o 
   1 -10  10      974.88      972.36     38.72 o 
   2 -10  10       23.11       22.76     17.39 o 
   3 -10  10        1.99       14.93     18.11 o 
   4 -10  10      595.85      666.71     38.07 o 
   5 -10  10       62.65       31.12     12.87 o 
   6 -10  10     1269.28     1334.75     73.83 o 
   7 -10  10       19.98        2.21     34.03 o 
  -6  -9  10      409.55      354.93     73.82 o 
  -5  -9  10      220.61      247.63     32.65 o 
  -4  -9  10      369.73      356.08     39.76 o 
  -3  -9  10      191.17      218.79     36.40 o 
  -2  -9  10      619.39      606.46     51.67 o 
  -1  -9  10      442.19      449.85     44.64 o 
   0  -9  10      305.68      333.08     32.80 o 
   1  -9  10      357.13      346.78     29.97 o 
   2  -9  10       44.74       44.99     42.10 o 
   3  -9  10     1250.58     1354.37     38.79 o 
   4  -9  10       41.21       37.69     17.24 o 
   5  -9  10      181.28      163.46     19.32 o 
   6  -9  10      282.43      253.35     43.13 o 
   7  -9  10      274.84      345.89     49.53 o 
   8  -9  10      279.99      180.48     46.66 o 
  -7  -8  10      548.16      466.60     43.69 o 
  -6  -8  10      509.44      480.34     34.40 o 
  -5  -8  10      531.21      526.36     34.49 o 
  -4  -8  10       12.12        2.05     18.71 o 
  -3  -8  10      610.30      610.68     44.03 o 
  -2  -8  10      520.42      561.06     52.55 o 
  -1  -8  10      420.74      437.15     45.98 o 
   0  -8  10       21.90       47.43     26.55 o 
   1  -8  10       24.46       28.02     17.41 o 
   2  -8  10     1103.18      957.67     39.65 o 
   3  -8  10     2077.26     2016.58    205.18 o 
   4  -8  10       74.85       67.56     29.63 o 
   5  -8  10      184.56      177.79     23.66 o 
   6  -8  10       49.91       55.15     32.64 o 
   7  -8  10      170.95      182.30     44.88 o 
   8  -8  10      784.50      779.69     81.06 o 
  -7  -7  10        7.59        7.46     17.87 o 
  -6  -7  10        3.63       31.58     18.66 o 
  -5  -7  10      746.06      793.62     44.66 o 
  -4  -7  10        0.95       24.34     18.87 o 
  -3  -7  10     1753.69     1921.71     77.10 o 
  -2  -7  10      847.43      811.35     79.32 o 
  -1  -7  10      134.14       94.74     51.39 o 
   0  -7  10       76.09       65.22     38.08 o 
   1  -7  10      101.08       89.47     20.74 o 
   2  -7  10      970.64      908.91     36.17 o 
   3  -7  10       99.26       87.47     25.60 o 
   4  -7  10       17.58       38.36     16.46 o 
   5  -7  10      386.89      382.03     46.15 o 
   6  -7  10       49.87       50.89     31.16 o 
   7  -7  10     1335.87     1291.44     64.37 o 
   8  -7  10        2.49       29.25     32.43 o 
   9  -7  10      110.34      104.51     45.03 o 
  -8  -6  10       21.57       40.81     19.20 o 
  -7  -6  10       60.93       49.59     21.20 o 
  -6  -6  10      191.37      182.61     24.54 o 
  -5  -6  10      252.21      264.30     27.55 o 
  -4  -6  10      375.82      407.80     40.20 o 
  -3  -6  10      155.46      176.11     46.80 o 
  -2  -6  10       62.16       75.63     25.82 o 
  -1  -6  10      308.69      304.74     29.67 o 
   0  -6  10       20.18       22.70     20.82 o 
   1  -6  10        4.18       -2.01     19.34 o 
   2  -6  10      143.93      147.85     32.25 o 
   3  -6  10        5.09        2.69      2.66 o 
   4  -6  10     1783.77     1814.21     71.10 o 
   5  -6  10      137.23      119.40     13.97 o 
   6  -6  10      239.21      254.64     17.31 o 
   7  -6  10      115.07      112.11     19.99 o 
   8  -6  10      395.43      454.45     24.00 o 
   9  -6  10      310.94      329.38     21.79 o 
  -8  -5  10      196.05      209.19     31.07 o 
  -7  -5  10       94.77       76.33     18.61 o 
  -6  -5  10      191.62      234.92     28.50 o 
  -5  -5  10        1.24       17.48     19.37 o 
  -4  -5  10      124.33      147.48     24.63 o 
  -3  -5  10        0.84       10.56     17.27 o 
  -2  -5  10     1032.03     1063.22     48.63 o 
  -1  -5  10     2362.69     2404.29     63.79 o 
   0  -5  10        0.83       42.01     33.26 o 
   1  -5  10      186.77      174.84     44.53 o 
   2  -5  10      680.21      706.60     29.99 o 
   3  -5  10       42.57       36.04      7.65 o 
   4  -5  10     1113.00     1067.90     33.67 o 
   5  -5  10        9.47       44.46     47.63 o 
   6  -5  10      196.77      213.19     52.07 o 
   7  -5  10       30.64       73.65     49.14 o 
   8  -5  10       44.85       29.65     35.12 o 
   9  -5  10      877.12      828.41     84.29 o 
  -9  -4  10        0.57       10.95     17.73 o 
  -8  -4  10      588.65      701.27     36.00 o 
  -7  -4  10      101.53       84.88     23.38 o 
  -6  -4  10      219.42      205.91     24.71 o 
  -5  -4  10       84.58       93.87     20.20 o 
  -4  -4  10      450.69      480.12     28.18 o 
  -3  -4  10     1625.24     1590.42     48.67 o 
  -2  -4  10      617.95      659.31     30.22 o 
  -1  -4  10       94.30      107.59     25.69 o 
   0  -4  10       11.62       21.75     16.77 o 
   1  -4  10        8.54       20.26     22.26 o 
   2  -4  10      108.66      114.20     19.23 o 
   3  -4  10      415.61      420.71     15.25 o 
   4  -4  10        1.48       16.10      6.82 o 
   5  -4  10      420.36      387.84     22.55 o 
   6  -4  10      180.99      181.70     16.85 o 
   7  -4  10        4.11       14.84     10.15 o 
   8  -4  10      838.24      819.69     33.31 o 
   9  -4  10        7.67       21.55     17.39 o 
  -9  -3  10      921.40      965.82     86.92 o 
  -8  -3  10       37.47       35.09     22.20 o 
  -7  -3  10       18.41       25.07     19.26 o 
  -6  -3  10      150.08      183.68     25.90 o 
  -5  -3  10       14.35       24.45     16.44 o 
  -4  -3  10      693.10      674.60     29.38 o 
  -3  -3  10      128.74      120.89     28.08 o 
  -2  -3  10      151.00      119.89     13.12 o 
  -1  -3  10     1084.56     1024.53     18.03 o 
   0  -3  10       51.69       36.90      6.33 o 
   1  -3  10      624.17      642.28     27.92 o 
   2  -3  10       86.07       80.45     13.49 o 
   3  -3  10      594.91      520.49     14.98 o 
   4  -3  10      172.44      145.43     10.28 o 
   5  -3  10      155.60      186.52     42.16 o 
   6  -3  10      489.02      434.80     36.40 o 
   7  -3  10      377.52      442.60     25.60 o 
   8  -3  10      281.82      287.19     23.39 o 
   9  -3  10       59.07       42.34     19.83 o 
  -8  -2  10      373.51      330.72     42.40 o 
  -7  -2  10      309.76      334.77     41.80 o 
  -6  -2  10      206.11      203.06     47.84 o 
  -5  -2  10       55.82       60.42     22.51 o 
  -4  -2  10      698.78      670.49     77.16 o 
  -3  -2  10        1.47       20.16     18.98 o 
  -2  -2  10       21.81       26.99      7.05 o 
  -1  -2  10       84.92      100.90      9.16 o 
   0  -2  10      423.46      402.10     13.38 o 
   1  -2  10      885.59      834.01     25.46 o 
   2  -2  10      461.74      449.63     17.51 o 
   3  -2  10       86.47       92.13     11.06 o 
   4  -2  10        4.59       -5.76     14.93 o 
   5  -2  10     1236.71     1226.45     30.84 o 
   6  -2  10      259.57      265.64     19.87 o 
   7  -2  10      521.03      501.52     24.74 o 
   8  -2  10       12.72       34.68     18.16 o 
   9  -2  10        5.70       10.75     13.86 o 
  -9  -1  10        0.51       39.56     20.48 o 
  -8  -1  10      151.14      142.29     28.64 o 
  -7  -1  10     1307.17     1287.41     40.95 o 
  -6  -1  10      204.60      196.38     25.67 o 
  -5  -1  10       20.26       16.70     20.96 o 
  -4  -1  10      104.78      123.65     27.10 o 
  -3  -1  10        8.33       31.15     17.74 o 
  -2  -1  10     5276.78     5469.32     70.89 o 
  -1  -1  10        3.22        4.95      5.48 o 
   0  -1  10     1691.51     1771.59     44.63 o 
   1  -1  10       24.35       37.72     22.69 o 
   2  -1  10        0.63        4.72      4.65 o 
   3  -1  10      118.33      103.08     12.61 o 
   4  -1  10        0.92       -1.27      9.48 o 
   5  -1  10       25.07       33.50     26.66 o 
   6  -1  10        0.49       11.80     32.19 o 
   7  -1  10        8.46       11.18     13.69 o 
   8  -1  10       35.22       32.13     14.34 o 
   9  -1  10      599.18      650.93    100.25 o 
  -9   0  10       15.46       29.14     17.03 o 
  -8   0  10      336.87      317.32     33.11 o 
  -7   0  10       52.93       26.16     20.54 o 
  -6   0  10      225.80      219.43     22.19 o 
  -5   0  10        2.53       19.51     17.24 o 
  -4   0  10       23.25       53.60     30.54 o 
  -3   0  10      550.01      553.23     29.12 o 
  -2   0  10      108.70      121.62     25.88 o 
  -1   0  10        0.50       15.27      8.87 o 
   0   0  10     1483.49     1494.89     31.12 o 
   1   0  10       66.71       61.72     13.04 o 
   2   0  10     2471.66     2381.81     34.76 o 
   3   0  10      130.66      127.40     10.36 o 
   4   0  10        8.48       25.82     16.57 o 
   5   0  10       84.37       69.53     31.88 o 
   6   0  10        2.46       29.83     21.73 o 
   7   0  10      354.57      326.84     22.90 o 
   8   0  10      464.69      484.19     24.85 o 
   9   0  10        3.64       27.59     19.51 o 
  -9   1  10      393.91      372.84     32.98 o 
  -8   1  10      150.51      124.76     22.39 o 
  -7   1  10       43.57       32.07     13.61 o 
  -6   1  10       60.39       60.13     53.76 o 
  -5   1  10      232.14      268.57     61.18 o 
  -4   1  10        4.13        8.74     12.68 o 
  -3   1  10     1499.63     1560.44     37.55 o 
  -2   1  10        0.36        9.65      7.35 o 
  -1   1  10      377.16      376.31     18.84 o 
   0   1  10      528.00      464.76     27.02 o 
   1   1  10       83.47       94.32     15.29 o 
   2   1  10     1428.64     1491.16     33.27 o 
   3   1  10      162.44      166.65     14.71 o 
   4   1  10      256.90      273.42     36.99 o 
   5   1  10        5.36        5.03     22.76 o 
   6   1  10       13.16       33.62     13.61 o 
   7   1  10      349.44      379.72     28.29 o 
   8   1  10        1.29        1.09     13.61 o 
   9   1  10        3.60       15.51     13.79 o 
  -9   2  10        6.75       11.35     15.29 o 
  -8   2  10       39.87       36.06     18.86 o 
  -7   2  10      120.40      147.94     41.34 o 
  -6   2  10      315.96      342.91     26.24 o 
  -5   2  10      314.75      337.59     24.33 o 
  -4   2  10       63.72       62.02     15.35 o 
  -3   2  10      181.99      221.56     20.60 o 
  -2   2  10      431.80      417.20     25.31 o 
  -1   2  10     4887.48     5136.49     62.76 o 
   0   2  10       97.58       73.55     12.84 o 
   1   2  10     1594.40     1586.30     26.09 o 
   2   2  10      310.56      281.00     14.59 o 
   3   2  10      196.00      182.00     11.73 o 
   4   2  10     1324.05     1379.97     46.90 o 
   5   2  10      130.78      105.04     20.84 o 
   6   2  10      442.30      429.14     24.58 o 
   7   2  10        9.60       10.92     13.84 o 
   8   2  10       94.58       71.71     28.50 o 
  -9   3  10       20.69       19.99     15.01 o 
  -8   3  10      418.58      378.67     26.15 o 
  -7   3  10       52.97       62.71     17.89 o 
  -6   3  10      726.97      702.58     28.98 o 
  -5   3  10        0.42       10.47      9.18 o 
  -4   3  10        3.55        7.80      9.58 o 
  -3   3  10      330.96      375.64     20.20 o 
  -2   3  10        2.56        0.00      7.12 o 
  -1   3  10     1444.03     1421.85     86.00 o 
   0   3  10     1235.70     1234.53     23.97 o 
   1   3  10     1827.38     1899.54     68.42 o 
   2   3  10      592.70      638.64     20.68 o 
   3   3  10     1078.65     1106.40     38.44 o 
   4   3  10      232.99      279.01     32.05 o 
   5   3  10       16.00       22.23     14.70 o 
   6   3  10      301.79      348.21     27.61 o 
   7   3  10      374.98      415.24     43.58 o 
   8   3  10      776.36      855.94     40.47 o 
  -9   4  10       77.58      101.99     21.79 o 
  -8   4  10      825.03      844.14     45.21 o 
  -7   4  10       16.02        9.72      9.90 o 
  -6   4  10      229.53      231.24     19.86 o 
  -5   4  10       10.57        8.38      9.50 o 
  -4   4  10      411.92      394.77     18.67 o 
  -3   4  10      602.50      590.87     19.65 o 
  -2   4  10     1297.51     1291.21     29.52 o 
  -1   4  10      392.71      385.79     16.83 o 
   0   4  10      271.51      292.21     21.47 o 
   1   4  10     1513.61     1485.35     27.30 o 
   2   4  10       18.09       21.55      5.52 o 
   3   4  10     4204.07     4378.21     45.71 o 
   4   4  10      510.88      511.58     29.50 o 
   5   4  10      383.75      395.45     20.12 o 
   6   4  10       72.78       37.02     27.47 o 
   7   4  10        5.76       18.92     19.49 o 
  -9   5  10      680.25      607.25     63.28 o 
  -8   5  10       36.20       24.00     15.03 o 
  -7   5  10        8.86       21.16     11.03 o 
  -6   5  10        4.31       23.51     16.41 o 
  -5   5  10       71.65       88.16     29.47 o 
  -4   5  10     1310.12     1431.16     47.90 o 
  -3   5  10       14.64       11.63     19.78 o 
  -2   5  10        7.00       13.75     12.51 o 
  -1   5  10     1362.73     1230.44     35.63 o 
   0   5  10     1890.12     1967.11     49.60 o 
   1   5  10       76.41       54.56     17.88 o 
   2   5  10     1764.73     1796.30     93.26 o 
   3   5  10        1.23        8.15      7.57 o 
   4   5  10       20.57       14.39     14.05 o 
   5   5  10      914.48      984.87     65.79 o 
   6   5  10       35.74       65.94     32.40 o 
   7   5  10     1149.14     1165.26     46.06 o 
  -9   6  10       33.50       18.08     16.17 o 
  -8   6  10        0.41       -1.03     11.27 o 
  -7   6  10      452.64      429.99     22.45 o 
  -6   6  10      175.82       88.53     50.12 o 
  -4   6  10       74.78        4.71     13.80 o 
  -3   6  10        1.19       24.06     18.98 o 
  -2   6  10        0.57       10.85     17.29 o 
  -1   6  10      162.79      168.88     21.70 o 
   0   6  10      548.59      544.24     24.39 o 
   1   6  10        2.52        5.32      8.54 o 
   2   6  10      576.30      619.49     92.60 o 
   3   6  10        5.96      -10.21     20.91 o 
   4   6  10      987.85     1000.40     66.43 o 
   5   6  10      193.65      180.88     45.64 o 
  -8   7  10       35.03       24.66     28.59 o 
  -7   7  10      565.02      607.70     42.67 o 
  -6   7  10       23.86       15.41     13.42 o 
  -4   7  10      224.00      236.03     31.28 o 
  -3   7  10       89.28       96.23     24.63 o 
  -2   7  10      445.17      497.69     33.33 o 
  -1   7  10      194.11      200.91     26.66 o 
   0   7  10        1.68       16.77     12.45 o 
   1   7  10       11.02       13.30     10.73 o 
   2   7  10        5.80       14.82      6.90 o 
   4   7  10      822.14      803.12     44.09 o 
   5   7  10        0.31        1.36     14.60 o 
   6   7  10       54.35       32.73     19.34 o 
  -8   8  10      499.42      449.58    110.73 o 
  -7   8  10       27.81       12.57     21.31 o 
  -6   8  10        3.56       23.09     14.26 o 
  -5   8  10      165.11      136.30     29.13 o 
  -4   8  10      140.34       64.04     21.25 o 
  -3   8  10     1499.13     1516.68     52.04 o 
  -2   8  10       14.53       20.58     16.98 o 
  -1   8  10       13.45       23.09     20.73 o 
   0   8  10        0.88        2.09     13.75 o 
   1   8  10        8.39       21.66      8.24 o 
   2   8  10      466.05      434.18     21.10 o 
   3   8  10      142.32      154.71     81.93 o 
   4   8  10      128.32      134.85     94.59 o 
   5   8  10       11.04       12.93     19.01 o 
  -7   9  10      134.64      134.64     55.61 o 
  -6   9  10      670.25      645.00     64.10 o 
  -5   9  10      428.37      401.04     34.69 o 
  -4   9  10      358.01      318.63     36.39 o 
  -2   9  10      135.93      108.25     23.94 o 
  -1   9  10      320.95      355.35     32.61 o 
   0   9  10        4.35        0.82     12.78 o 
   1   9  10      227.38      236.49     33.27 o 
   2   9  10        0.65       10.75      9.15 o 
   3   9  10       34.20       15.44     14.26 o 
   4   9  10        0.35        7.92     12.69 o 
  -5  10  10      145.67      143.86     28.80 o 
  -4  10  10      535.54      564.48     54.55 o 
  -3  10  10      151.05      223.82     31.04 o 
  -2  10  10      194.08      159.09     33.21 o 
  -1  10  10      219.00      216.66     24.06 o 
   0  10  10       14.94       29.65     21.49 o 
   1  10  10      113.02      144.08     22.41 o 
   2  10  10        2.58        0.36     16.29 o 
  -4  11  10        0.46       25.66     17.86 o 
  -3  11  10        3.01       26.53     20.58 o 
  -2  11  10      436.39      445.26     33.43 o 
  -1  11  10       24.92       11.76     15.78 o 
   0  11  10       17.48       15.90     15.17 o 
  -2 -12  11       26.08       20.66     17.86 o 
  -1 -12  11      142.95       90.68     37.16 o 
   0 -12  11       16.27       -7.61     20.12 o 
   1 -12  11      479.61      500.14     64.40 o 
   2 -12  11      142.63      130.44     35.39 o 
   3 -12  11      701.26      755.30     43.73 o 
   4 -12  11       22.23        3.66     15.64 o 
  -3 -11  11       32.58       23.69     21.10 o 
  -2 -11  11       11.78       16.95     14.60 o 
  -1 -11  11       11.18       57.39     24.33 o 
   0 -11  11       85.62       21.06     28.91 o 
   1 -11  11      855.49      791.81     78.55 o 
   2 -11  11       59.41       51.09     20.72 o 
   3 -11  11       51.88       34.38     19.58 o 
   4 -11  11       21.71       20.88     28.77 o 
   5 -11  11       19.31       74.41     44.76 o 
  -4 -10  11      390.36      415.67     46.17 o 
  -3 -10  11      107.10       82.93     38.87 o 
  -2 -10  11      251.96      275.05     48.31 o 
  -1 -10  11      179.16      169.18     30.90 o 
   0 -10  11      401.26      477.29     36.72 o 
   1 -10  11      231.24      240.52     27.58 o 
   2 -10  11        9.33       40.11     36.36 o 
   3 -10  11      192.93      207.75     26.14 o 
   4 -10  11       51.28       62.26     22.73 o 
   5 -10  11      203.99      232.13     57.18 o 
   6 -10  11      125.14       55.37     29.68 o 
  -5  -9  11      448.07      447.89     50.94 o 
  -4  -9  11       10.45       31.00     21.94 o 
  -3  -9  11       49.58       67.30     25.55 o 
  -2  -9  11      971.84      997.58     65.86 o 
  -1  -9  11      595.66      580.73     43.19 o 
   0  -9  11      289.17      339.45     31.25 o 
   1  -9  11      111.30       80.60     41.60 o 
   2  -9  11       25.18       51.53     26.10 o 
   3  -9  11      789.35      817.21     41.86 o 
   4  -9  11       67.22       62.78     27.64 o 
   5  -9  11      272.95      300.95     43.16 o 
   6  -9  11       61.97       66.25     46.48 o 
   7  -9  11       55.95        3.45     30.61 o 
  -6  -8  11        0.42       26.33     29.65 o 
  -5  -8  11      663.08      816.48    104.21 o 
  -4  -8  11        0.31       -1.87     18.65 o 
  -3  -8  11      906.86     1046.38     60.41 o 
  -2  -8  11       74.25       83.32     33.12 o 
  -1  -8  11       40.30       41.64     18.74 o 
   0  -8  11      133.19      143.12     44.20 o 
   1  -8  11      680.42      646.93     41.99 o 
   2  -8  11     1398.06     1446.83     58.21 o 
   3  -8  11       16.49       15.72     15.53 o 
   4  -8  11        0.53       10.39     11.72 o 
   5  -8  11      359.92      270.21     57.81 o 
   6  -8  11       48.44       40.44     31.61 o 
   7  -8  11      736.45      828.77     89.67 o 
   8  -8  11       33.03       22.27     29.28 o 
  -7  -7  11      168.13      152.39     39.95 o 
  -6  -7  11      202.45      199.41     47.86 o 
  -5  -7  11      268.41      296.83     28.86 o 
  -4  -7  11       87.36       91.29     23.14 o 
  -3  -7  11      438.47      427.44     49.08 o 
  -2  -7  11      949.32      880.22     57.36 o 
  -1  -7  11        1.16       17.56     15.48 o 
   0  -7  11        6.13       14.29     18.72 o 
   1  -7  11      111.20       76.94     30.61 o 
   2  -7  11      913.73      929.86     40.43 o 
   3  -7  11       43.93       44.47     22.52 o 
   4  -7  11      564.90      556.47     43.97 o 
   5  -7  11      200.38      192.76     44.97 o 
   6  -7  11      241.84      142.62     42.10 o 
   7  -7  11     1046.76     1012.73     62.98 o 
   8  -7  11      221.21      335.25     58.39 o 
  -7  -6  11       62.79       48.86     18.22 o 
  -6  -6  11      136.99      160.87     31.99 o 
  -5  -6  11        3.97        5.31     16.61 o 
  -4  -6  11      389.54      384.45     51.41 o 
  -3  -6  11       65.02       35.22     17.12 o 
  -2  -6  11      159.93      214.80     38.27 o 
  -1  -6  11     1036.47     1124.68    104.07 o 
   0  -6  11       91.19       72.32     46.93 o 
   1  -6  11      707.50      724.31     34.29 o 
   2  -6  11      225.38      249.01     39.08 o 
   3  -6  11       34.71        6.89     22.62 o 
   4  -6  11     1291.40     1325.05     72.56 o 
   5  -6  11        2.02       43.85     43.31 o 
   6  -6  11     1155.28     1224.80     84.38 o 
   7  -6  11        0.39       52.77     33.55 o 
   8  -6  11       40.88       99.43     49.14 o 
  -8  -5  11      105.47      112.92     45.30 o 
  -7  -5  11       17.01       23.92     18.39 o 
  -6  -5  11        6.11       30.77     24.46 o 
  -5  -5  11        1.40      -16.86     17.60 o 
  -4  -5  11       45.35       35.06     17.70 o 
  -3  -5  11      233.28      222.43     36.50 o 
  -2  -5  11      133.74      164.57     38.54 o 
  -1  -5  11       40.65       35.19     22.09 o 
   0  -5  11       46.30       20.49     16.64 o 
   1  -5  11       12.58        8.36     22.80 o 
   2  -5  11      125.48      134.30     21.09 o 
   3  -5  11     1199.50     1222.44     28.84 o 
   4  -5  11      403.68      374.30     49.47 o 
   5  -5  11      109.28       43.30     46.33 o 
   6  -5  11      201.10      137.93     65.13 o 
   7  -5  11      126.25      102.50     22.52 o 
   8  -5  11      612.66      635.28     44.61 o 
  -8  -4  11       71.84       75.96     21.71 o 
  -7  -4  11        5.67       -2.47     17.62 o 
  -6  -4  11      255.93      282.96     52.86 o 
  -5  -4  11       13.96       33.72     16.36 o 
  -4  -4  11       45.47       47.26     22.81 o 
  -3  -4  11     1104.42     1223.56     36.64 o 
  -2  -4  11      853.72      887.24     35.67 o 
  -1  -4  11        2.34      -18.59     23.85 o 
   0  -4  11      108.35       82.80     25.75 o 
   1  -4  11       12.33       21.33     15.92 o 
   2  -4  11      159.84      165.66     21.97 o 
   3  -4  11      299.28      297.75     18.57 o 
   4  -4  11        0.40       16.85      9.61 o 
   5  -4  11        2.44       48.99     32.94 o 
   6  -4  11       86.37       63.86     13.86 o 
   7  -4  11      189.41      190.05     16.94 o 
   8  -4  11     1331.62     1422.14     78.01 o 
  -8  -3  11        0.47       14.08     28.59 o 
  -7  -3  11       13.96       -1.00     31.67 o 
  -6  -3  11        1.26       23.03     29.04 o 
  -5  -3  11       18.28       15.78     31.37 o 
  -4  -3  11      850.97      767.76     53.28 o 
  -3  -3  11      111.47      107.07     35.33 o 
  -2  -3  11       70.33       41.77     20.41 o 
  -1  -3  11      443.70      423.29     28.12 o 
   0  -3  11       52.86       80.12     23.86 o 
   1  -3  11      194.89      174.45     23.22 o 
   2  -3  11       52.66       54.90     12.58 o 
   3  -3  11       47.76       33.49     10.80 o 
   4  -3  11       58.37       52.75     25.40 o 
   5  -3  11      265.28      276.80     17.11 o 
   6  -3  11      228.52      248.53     25.22 o 
   7  -3  11      489.59      522.35     82.73 o 
   8  -3  11      126.34      145.23     24.09 o 
  -9  -2  11       19.57       17.58     15.65 o 
  -8  -2  11        3.05       11.71     19.22 o 
  -7  -2  11      317.91      377.99     43.11 o 
  -6  -2  11       86.80       72.38     21.74 o 
  -5  -2  11       74.24       62.31     22.34 o 
  -4  -2  11       45.77       52.13     21.05 o 
  -3  -2  11        9.45       18.54     15.94 o 
  -2  -2  11      988.79     1023.38     35.12 o 
  -1  -2  11      211.04      261.80     28.52 o 
   0  -2  11      313.58      330.47     28.20 o 
   1  -2  11      246.70      232.57     20.33 o 
   2  -2  11      252.86      211.10     18.33 o 
   3  -2  11      299.06      243.79     13.80 o 
   4  -2  11        9.23        8.72      8.58 o 
   5  -2  11     1343.99     1296.13    125.87 o 
   6  -2  11        3.48       -4.43     13.71 o 
   7  -2  11      414.18      403.06     24.95 o 
   8  -2  11       96.04       90.48     32.41 o 
  -9  -1  11        3.58        9.01     19.10 o 
  -8  -1  11      830.55      760.77     43.81 o 
  -7  -1  11      469.62      447.28     70.90 o 
  -6  -1  11       24.58       -4.69     16.02 o 
  -5  -1  11       41.02       36.17     20.28 o 
  -4  -1  11      158.84      177.36     22.85 o 
  -3  -1  11      183.92      186.48     41.52 o 
  -2  -1  11     1555.34     1553.28     39.98 o 
  -1  -1  11       24.45       28.74     12.84 o 
   0  -1  11      276.15      235.93     20.99 o 
   1  -1  11      136.29      120.87     15.48 o 
   2  -1  11      153.67      137.80     16.11 o 
   3  -1  11      121.10      134.81     12.30 o 
   4  -1  11      130.09      136.70     15.39 o 
   5  -1  11      228.52      200.36     16.72 o 
   6  -1  11        0.73       -3.89     12.75 o 
   7  -1  11      152.33      172.54     20.88 o 
   8  -1  11      119.71      138.66     18.50 o 
  -9   0  11        2.82       23.27     16.60 o 
  -8   0  11     1307.32     1398.40    167.93 o 
  -7   0  11       38.19       38.41     24.68 o 
  -6   0  11      280.70      250.35     24.21 o 
  -5   0  11       75.37       55.54     17.10 o 
  -4   0  11       11.84        3.79     15.95 o 
  -3   0  11     3034.50     3028.28     59.75 o 
  -2   0  11        4.43       11.39      7.16 o 
  -1   0  11       59.02       51.05     24.22 o 
   0   0  11      253.55      272.25     21.84 o 
   1   0  11        2.10        5.72      5.40 o 
   2   0  11     2239.46     2161.61     34.10 o 
   3   0  11        5.94        7.09      7.26 o 
   4   0  11      197.23      211.22     26.73 o 
   5   0  11        0.38       12.37     13.43 o 
   6   0  11       93.04       80.35     20.13 o 
   7   0  11      118.13      104.79     18.32 o 
   8   0  11      110.34      139.50     29.56 o 
  -9   1  11      799.24      818.94     35.60 o 
  -8   1  11       48.52       67.72     42.28 o 
  -7   1  11       27.12       12.88     27.32 o 
  -6   1  11      756.87      755.39     29.70 o 
  -5   1  11        5.07       -8.66     15.22 o 
  -4   1  11       30.43       30.08     17.62 o 
  -3   1  11        4.86       17.97     22.42 o 
  -2   1  11      124.38      144.03     28.84 o 
  -1   1  11      795.73      820.19     26.32 o 
   0   1  11      152.78      140.50     21.68 o 
   1   1  11     1466.93     1376.00     25.40 o 
   2   1  11      550.26      572.79     21.97 o 
   3   1  11      272.20      323.47     55.31 o 
   4   1  11      406.38      410.66     22.95 o 
   5   1  11       22.40       14.18     12.15 o 
   6   1  11      461.46      410.18     21.60 o 
   7   1  11      159.23      186.10     21.13 o 
   8   1  11       81.44       95.07     20.49 o 
  -9   2  11      686.21      704.54     52.30 o 
  -8   2  11      678.76      616.19     31.88 o 
  -7   2  11     1375.77     1414.72     73.50 o 
  -6   2  11      322.05      348.88     25.35 o 
  -5   2  11      120.97      125.00     18.18 o 
  -4   2  11     1502.23     1457.03     36.75 o 
  -3   2  11       30.56       19.16     18.44 o 
  -2   2  11      329.71      368.22     20.46 o 
  -1   2  11     1009.44     1092.12     29.16 o 
   0   2  11      141.88      153.20     23.27 o 
   1   2  11      592.81      578.93     18.76 o 
   2   2  11       72.67       89.12     13.04 o 
   3   2  11        8.27       16.73     10.94 o 
   4   2  11      791.24      840.34     32.84 o 
   5   2  11       34.38       30.29     15.27 o 
   6   2  11      534.71      579.93     35.68 o 
   7   2  11      139.01      130.73     22.49 o 
   8   2  11       16.52       18.26     12.91 o 
  -9   3  11        1.69        9.22     14.97 o 
  -8   3  11       35.33       56.71     54.08 o 
  -7   3  11     1535.37     1631.70     46.07 o 
  -6   3  11       48.66       61.58     18.71 o 
  -5   3  11      520.66      517.73     26.29 o 
  -4   3  11      209.29      220.53     26.50 o 
  -3   3  11       59.12       68.76     16.53 o 
  -2   3  11     1383.84     1475.22     40.13 o 
  -1   3  11       91.16      108.86     19.32 o 
   0   3  11      362.70      348.02     16.28 o 
   1   3  11      284.44      290.95     17.94 o 
   2   3  11      127.00      138.83     15.79 o 
   3   3  11     2502.42     2568.59     72.59 o 
   4   3  11        9.71       28.41     13.10 o 
   5   3  11       36.80       30.35     20.81 o 
   6   3  11        1.21       10.17     12.08 o 
   7   3  11       12.10       51.56     26.69 o 
  -9   4  11       35.73       40.99     24.04 o 
  -8   4  11      820.48      807.74     65.37 o 
  -7   4  11        2.67       19.34      9.50 o 
  -6   4  11       38.81       29.92     11.95 o 
  -5   4  11      746.51      752.19     30.28 o 
  -4   4  11      777.39      793.93    107.56 o 
  -3   4  11      540.27      525.14     30.49 o 
  -2   4  11      134.90      161.26     61.77 o 
  -1   4  11        8.32        7.70      6.60 o 
   0   4  11      204.76      193.27     17.65 o 
   1   4  11        0.63        5.54      8.45 o 
   2   4  11      297.19      324.42     25.03 o 
   3   4  11      617.08      645.30     87.95 o 
   4   4  11      397.26      366.71    119.04 o 
   5   4  11      398.64      359.34     33.27 o 
   6   4  11       48.96       43.25     22.91 o 
   7   4  11      327.82      335.98     33.82 o 
  -8   5  11       95.70       90.37     17.98 o 
  -7   5  11       84.56       81.82     16.48 o 
  -6   5  11      673.85      662.40     48.29 o 
  -5   5  11      261.60      223.74     17.23 o 
  -4   5  11      241.21      112.24     63.99 o 
  -2   5  11      161.84      140.99     45.27 o 
  -1   5  11      203.05      223.04     31.25 o 
   0   5  11      646.29      657.30     40.41 o 
   1   5  11       18.96       26.05      9.86 o 
   3   5  11      141.08      162.23     69.66 o 
   4   5  11       38.14       58.24     35.51 o 
   5   5  11      261.47      197.41     83.53 o 
   6   5  11        3.45        7.50     18.71 o 
  -8   6  11        1.06       -1.66     21.37 o 
  -7   6  11       79.14       40.65     26.69 o 
  -6   6  11      162.03      193.30     67.42 o 
  -5   6  11      541.85      521.27    103.93 o 
  -4   6  11       65.62       69.87     39.20 o 
  -3   6  11        2.53       18.86     11.27 o 
  -2   6  11        1.99        9.94     10.85 o 
  -1   6  11      686.32      795.59     37.14 o 
   0   6  11       16.13       40.23     16.50 o 
   1   6  11      418.96      518.12     99.97 o 
   2   6  11       47.11       15.49     13.52 o 
   3   6  11       33.10        8.70     10.82 o 
   4   6  11      899.33      912.88     47.03 o 
   5   6  11       32.11       24.57     14.45 o 
   6   6  11      100.88      110.19     38.84 o 
  -7   7  11       85.71       31.13     13.33 o 
  -5   7  11       98.80       43.73     46.33 o 
  -4   7  11      133.30      125.00     62.89 o 
  -3   7  11      309.26      286.20     27.99 o 
  -2   7  11      389.58      386.57     26.84 o 
  -1   7  11      113.76      121.95     21.73 o 
   0   7  11       29.11       41.86     12.09 o 
   1   7  11      110.61      120.65     50.23 o 
   2   7  11        4.41       13.93     16.26 o 
   3   7  11      201.75      209.04     84.53 o 
   4   7  11      219.24      150.81     67.21 o 
   5   7  11       37.64       32.25     26.23 o 
  -7   8  11       15.54       21.64     26.66 o 
  -5   8  11       12.62       -2.75     19.73 o 
  -4   8  11       65.80       91.33     29.80 o 
  -3   8  11      337.47      341.45     34.42 o 
  -2   8  11      199.81      195.02     25.33 o 
  -1   8  11       67.16       90.36     21.58 o 
   0   8  11      151.76      212.31     24.30 o 
   1   8  11      374.07      441.65     22.30 o 
   2   8  11      238.23      247.31    111.31 o 
  -6   9  11       25.67       23.39     21.49 o 
  -5   9  11       76.60      129.11     30.55 o 
  -4   9  11      466.95      414.86     45.03 o 
  -3   9  11       10.63       18.25     19.07 o 
  -2   9  11       33.53       15.26     16.23 o 
  -1   9  11       32.44       13.00     13.45 o 
   0   9  11       53.63       26.41     12.81 o 
   1   9  11       23.91       36.69     12.55 o 
   2   9  11       38.01       68.27     35.66 o 
   3   9  11       15.20       43.91     35.63 o 
  -4  10  11       18.97       -4.26     17.92 o 
  -2  10  11      208.81      163.74     24.06 o 
  -1  10  11      168.63      152.68     24.93 o 
  -2 -11  12       52.61       37.32     18.09 o 
  -1 -11  12       19.28       77.98     23.61 o 
   0 -11  12      120.59      116.11     34.45 o 
   1 -11  12      173.75      178.86     25.47 o 
   2 -11  12       36.07       46.37     22.72 o 
   3 -11  12       92.48       84.69     23.02 o 
   4 -11  12      104.36      134.79     41.98 o 
  -3 -10  12       98.66       33.03     22.63 o 
  -2 -10  12      431.40      496.79     51.04 o 
  -1 -10  12      103.64       72.97     25.77 o 
   0 -10  12      644.19      602.31     36.50 o 
   1 -10  12        7.77      -18.02     18.02 o 
   2 -10  12        9.41        3.01     24.25 o 
   3 -10  12      240.77      217.03     27.33 o 
   4 -10  12        6.43       66.94     30.95 o 
   5 -10  12      309.09      266.07     44.88 o 
  -4  -9  12       83.03       95.04     27.06 o 
  -3  -9  12      674.65      714.64     55.75 o 
  -2  -9  12      638.48      619.99     49.03 o 
  -1  -9  12      101.15       95.03     24.92 o 
   0  -9  12      128.49      108.48     24.09 o 
   1  -9  12      296.27      287.28     29.73 o 
   2  -9  12      163.86      229.67     55.17 o 
   3  -9  12       91.85      129.62     25.46 o 
   4  -9  12      500.15      503.56     47.36 o 
   5  -9  12      171.79      245.13     43.37 o 
   6  -9  12       21.86       20.25     30.98 o 
  -5  -8  12       42.42       39.20     16.65 o 
  -4  -8  12       30.48       24.21     20.41 o 
  -3  -8  12     1142.93     1054.26     78.89 o 
  -2  -8  12      302.16      286.57     41.86 o 
  -1  -8  12      648.93      589.41     45.52 o 
   0  -8  12        1.58       -0.20     19.75 o 
   1  -8  12       30.34       39.43     19.06 o 
   2  -8  12      375.52      402.62     27.89 o 
   3  -8  12        3.47       12.18     14.59 o 
   4  -8  12        7.80       66.46     44.79 o 
   5  -8  12        7.36       11.36     31.04 o 
   6  -8  12       36.88       31.67     31.85 o 
   7  -8  12      400.57      419.18     48.14 o 
  -6  -7  12      133.87      184.10     56.15 o 
  -5  -7  12       33.48       38.09     18.48 o 
  -4  -7  12     1034.73     1129.67     50.50 o 
  -3  -7  12       79.78       77.19     20.66 o 
  -2  -7  12        6.97       38.30     36.98 o 
  -1  -7  12      275.60      322.22     45.20 o 
   0  -7  12        1.30       -6.57     21.55 o 
   1  -7  12      576.06      626.12     69.01 o 
   2  -7  12       36.04       17.69     16.44 o 
   3  -7  12        4.72        0.60     35.56 o 
   4  -7  12      395.16      366.50     49.56 o 
   5  -7  12       17.72       -3.78     32.82 o 
   6  -7  12      476.06      493.52     55.79 o 
   7  -7  12      462.07      518.91     53.64 o 
  -7  -6  12       62.20       60.96     22.42 o 
  -6  -6  12       76.13       79.13     42.40 o 
  -5  -6  12       16.54       22.78     18.02 o 
  -4  -6  12      323.45      368.52     46.64 o 
  -3  -6  12      212.47      204.02     38.67 o 
  -2  -6  12      308.57      292.49     46.23 o 
  -1  -6  12      936.88      940.96     34.46 o 
   0  -6  12      144.22      105.60     26.85 o 
   1  -6  12      346.52      342.51     26.72 o 
   2  -6  12      140.73      153.32     23.91 o 
   3  -6  12       37.09       44.38     21.59 o 
   4  -6  12      481.65      507.18     60.26 o 
   5  -6  12       68.52      102.48     46.12 o 
   6  -6  12     1178.66     1234.53     70.24 o 
   7  -6  12       98.51       78.85     48.60 o 
  -7  -5  12      139.60      113.78     43.35 o 
  -6  -5  12        0.49       18.35     18.64 o 
  -5  -5  12        0.56        7.40     17.90 o 
  -4  -5  12       56.79       57.91     16.79 o 
  -3  -5  12        2.70       -0.44     12.30 o 
  -2  -5  12     1238.44     1293.23     54.38 o 
  -1  -5  12      175.12      183.86     36.18 o 
   0  -5  12      337.61      327.58     32.46 o 
   1  -5  12       56.85       51.61     20.82 o 
   2  -5  12       29.85       33.53     19.51 o 
   3  -5  12     3213.52     3433.42     80.30 o 
   4  -5  12        0.59        4.50     35.27 o 
   5  -5  12      381.05      387.53     50.80 o 
   6  -5  12        0.42       34.85     37.44 o 
   7  -5  12        1.04        2.02     35.21 o 
   8  -5  12      797.45      827.11     56.79 o 
  -7  -4  12       73.76       18.47     16.61 o 
  -6  -4  12      129.88      147.33     50.92 o 
  -5  -4  12       18.45       17.98     31.43 o 
  -4  -4  12       31.79       15.32     31.73 o 
  -3  -4  12      211.13      283.07     38.21 o 
  -2  -4  12     1113.94     1215.72     46.21 o 
  -1  -4  12        0.71       17.37     10.88 o 
   0  -4  12     1225.48     1171.21     50.65 o 
   1  -4  12        0.84        7.75     13.20 o 
   2  -4  12     1296.38     1331.43     33.09 o 
   3  -4  12        9.34       33.82     32.58 o 
   4  -4  12        0.85        1.32     23.03 o 
   6  -4  12       96.06       27.17     26.43 o 
   7  -4  12      344.44      308.44     55.43 o 
  -8  -3  12       15.50       19.53     19.96 o 
  -7  -3  12       52.45       43.47     17.86 o 
  -6  -3  12        3.43        4.49     16.91 o 
  -5  -3  12      750.20      802.36     87.13 o 
  -4  -3  12       26.07        1.07     25.43 o 
  -3  -3  12      664.67      740.99     53.78 o 
  -2  -3  12     1052.80     1074.51     33.22 o 
  -1  -3  12      388.29      376.39     32.31 o 
   0  -3  12      328.91      293.76     35.15 o 
   1  -3  12      932.41      958.45     28.60 o 
   2  -3  12     1560.17     1512.73     33.00 o 
   3  -3  12       83.66       58.59     17.23 o 
   4  -3  12      474.35      477.63     30.96 o 
   5  -3  12      180.12      158.20     14.81 o 
   6  -3  12      262.00      213.94     14.70 o 
   7  -3  12      406.19      393.21     30.78 o 
  -8  -2  12       86.15       74.42     16.72 o 
  -7  -2  12      180.84      172.83     27.38 o 
  -6  -2  12      215.43      226.18     32.93 o 
  -5  -2  12      255.39      294.40     29.15 o 
  -4  -2  12       16.35       39.15     17.41 o 
  -3  -2  12      180.08      175.83     36.28 o 
  -2  -2  12      260.96      284.40     31.76 o 
  -1  -2  12     1280.97     1202.45     38.38 o 
   0  -2  12       73.14      108.27     23.79 o 
   1  -2  12      856.35      825.90     29.62 o 
   2  -2  12      429.24      379.16     19.49 o 
   3  -2  12        3.86        3.69      5.08 o 
   4  -2  12      594.85      665.09     43.34 o 
   5  -2  12       58.22       12.45     27.29 o 
   6  -2  12      138.25      134.00     40.23 o 
   7  -2  12        4.86       57.87     41.92 o 
   8  -2  12        0.26       30.37     26.72 o 
  -8  -1  12      549.45      560.60     40.55 o 
  -7  -1  12       39.60       45.63     37.02 o 
  -6  -1  12      359.50      387.50     53.51 o 
  -5  -1  12       27.18       26.16     15.92 o 
  -4  -1  12      132.77       93.82     20.65 o 
  -3  -1  12      193.47      201.86     38.93 o 
  -2  -1  12       41.09       44.94     21.08 o 
  -1  -1  12        1.30        9.50     10.65 o 
   0  -1  12       84.64       94.08     20.69 o 
   1  -1  12       55.10       23.61     14.23 o 
   2  -1  12      675.38      687.28     16.06 o 
   3  -1  12      769.20      788.98     33.65 o 
   4  -1  12      177.20      200.50     15.52 o 
   5  -1  12       60.62       63.11     14.89 o 
   6  -1  12      293.34      303.85     21.29 o 
   7  -1  12       40.80       14.94     15.73 o 
   8  -1  12      180.29      184.29     21.76 o 
  -8   0  12      863.53      833.42     78.77 o 
  -7   0  12       31.98       27.76     15.43 o 
  -6   0  12      347.46      325.43     25.34 o 
  -5   0  12        7.07       16.88     14.47 o 
  -4   0  12      647.22      651.92     54.82 o 
  -3   0  12      949.56      946.11     30.43 o 
  -2   0  12       11.53       19.10     11.94 o 
  -1   0  12       26.59        1.15     10.30 o 
   0   0  12       37.65       29.87     14.71 o 
   1   0  12        1.41        5.64      6.42 o 
   2   0  12      498.74      477.94     19.33 o 
   3   0  12      331.34      327.63     18.00 o 
   4   0  12        0.94       13.79     10.39 o 
   5   0  12        7.46        4.17     11.66 o 
   6   0  12       42.01       33.24     14.26 o 
   7   0  12      625.90      630.06     40.95 o 
  -8   1  12        7.72       18.77     20.63 o 
  -7   1  12       27.34       30.27     14.83 o 
  -6   1  12      598.68      606.99     35.87 o 
  -5   1  12        3.53       26.17     16.99 o 
  -4   1  12     2228.16     2251.31     68.69 o 
  -3   1  12      483.40      468.22     32.96 o 
  -2   1  12      151.73      173.87     29.50 o 
  -1   1  12      124.07      137.28     19.65 o 
   0   1  12        2.23       -2.62      9.77 o 
   1   1  12      878.63      878.39     17.91 o 
   2   1  12      174.83      146.77     15.23 o 
   3   1  12       36.86       61.85     16.62 o 
   4   1  12       44.39       60.17     17.40 o 
   5   1  12      224.06      250.39     22.71 o 
   6   1  12      548.51      570.34     26.42 o 
   7   1  12      122.05       96.28     20.69 o 
  -8   2  12       33.12       62.12     18.22 o 
  -7   2  12     1094.92     1151.68     53.34 o 
  -6   2  12        4.69       12.24     12.47 o 
  -5   2  12      237.30      229.42     23.12 o 
  -4   2  12       39.89       55.94     17.00 o 
  -3   2  12       15.22       26.67     19.13 o 
  -2   2  12     1187.66     1302.51     44.09 o 
  -1   2  12       32.33       60.60     16.68 o 
   0   2  12        4.33       20.90     11.25 o 
   1   2  12       93.22       45.47     16.15 o 
   2   2  12      100.48      111.51     23.92 o 
   3   2  12      822.22      821.97     30.54 o 
   4   2  12      248.36      256.91     29.42 o 
   5   2  12      101.44       96.02     16.48 o 
   6   2  12       42.66       25.41     14.98 o 
   7   2  12       50.32       25.81     17.47 o 
  -8   3  12      273.63      258.66     29.51 o 
  -7   3  12      734.85      733.53     30.95 o 
  -6   3  12       89.78       92.64     32.23 o 
  -5   3  12      777.03      793.44     56.14 o 
  -4   3  12      630.25      660.53     36.18 o 
  -3   3  12      423.08      499.26     25.54 o 
  -2   3  12     1285.87     1337.95     94.17 o 
  -1   3  12      138.26      154.91     32.16 o 
   0   3  12      333.43      353.56     17.62 o 
   1   3  12       39.11       56.08     12.87 o 
   2   3  12        4.59        7.14      8.87 o 
   3   3  12      282.34      268.22     62.29 o 
   4   3  12        9.37       17.56     13.27 o 
   5   3  12      287.29      308.72     48.69 o 
   6   3  12      156.30      170.45     26.44 o 
  -8   4  12      176.44      174.80     18.91 o 
  -7   4  12       66.10       77.21     13.26 o 
  -6   4  12       99.05       89.61     16.23 o 
  -5   4  12      297.74      288.63     18.07 o 
  -4   4  12      160.31      114.42     35.91 o 
  -2   4  12        7.58       17.90      8.66 o 
  -1   4  12       26.47       37.35     17.17 o 
   0   4  12      128.21      114.72     40.59 o 
   1   4  12      212.47      156.87     43.89 o 
   2   4  12      731.79      673.34     34.51 o 
   3   4  12       97.91       95.50     50.29 o 
   4   4  12        7.43        3.93     14.48 o 
   5   4  12       30.22       38.41     22.18 o 
   6   4  12        7.35        4.84     19.49 o 
  -7   5  12        0.88       20.79     17.50 o 
  -6   5  12      448.88      417.48     81.15 o 
  -5   5  12      149.09      118.26     50.17 o 
  -4   5  12       51.06       63.35     24.87 o 
  -3   5  12       40.25       38.26     29.77 o 
  -2   5  12      134.56       98.49     38.26 o 
  -1   5  12      639.31      687.82     32.61 o 
   0   5  12      640.49      643.88     27.23 o 
   1   5  12      148.23      151.03     31.37 o 
   2   5  12        2.92        7.83     11.09 o 
   3   5  12     1142.24     1102.04     93.20 o 
   4   5  12      288.63      218.53     88.25 o 
   5   5  12       12.95       26.44     27.38 o 
  -7   6  12      156.06      141.56     66.40 o 
  -6   6  12      156.06      120.28     68.97 o 
  -5   6  12       95.66       85.38     51.74 o 
  -4   6  12      741.17      806.41     43.22 o 
  -3   6  12        3.84       15.62     11.36 o 
  -2   6  12       44.73       46.72     15.59 o 
  -1   6  12      346.72      345.53     25.42 o 
   0   6  12       17.04        7.34      7.04 o 
   1   6  12      310.52      275.66     65.39 o 
   2   6  12      146.69      152.53     60.90 o 
   3   6  12       56.47       53.58     23.60 o 
   4   6  12       78.07       42.31     23.75 o 
   5   6  12       45.33       22.36     18.83 o 
  -6   7  12       12.38       12.48     10.88 o 
  -5   7  12       46.01       31.34     17.68 o 
  -4   7  12        6.17        4.05     17.32 o 
  -3   7  12      143.70      147.00     45.18 o 
  -2   7  12      116.75       74.01     35.81 o 
  -1   7  12       43.59       44.18     22.27 o 
   1   7  12      190.65       31.28     10.03 o 
   2   7  12       16.77        1.63     22.00 o 
   3   7  12      719.62      804.69     68.69 o 
   4   7  12        1.74       21.19     15.44 o 
  -5   8  12       33.27        6.80      9.46 o 
  -4   8  12      151.20      117.29     77.46 o 
  -3   8  12      221.53      159.03     76.94 o 
  -2   8  12        0.71      -10.25     14.39 o 
  -1   8  12       36.31       40.56     19.13 o 
   0   8  12       12.96       10.91      9.70 o 
  -4   9  12       94.60       63.77     36.57 o 
  -3   9  12       31.89       22.61     18.25 o 
  -2   9  12      117.72      165.16     28.74 o 
  -1   9  12       89.67      104.96     22.76 o 
   0   9  12      203.50      246.64     19.67 o 
   1 -11  13       95.48       55.62     20.17 o 
  -2 -10  13       46.59       19.06     30.13 o 
  -1 -10  13       52.52       75.09     21.51 o 
   0 -10  13      230.83      225.51     36.64 o 
   1 -10  13        0.38        5.72     23.91 o 
   2 -10  13        5.33       14.58     16.61 o 
   3 -10  13       61.03       58.60     39.53 o 
   4 -10  13      229.22      189.64     40.68 o 
  -3  -9  13      754.59      799.33     92.31 o 
  -2  -9  13       44.89       23.07     36.61 o 
  -1  -9  13      315.78      305.66     36.61 o 
   0  -9  13       28.73       16.76     17.64 o 
   1  -9  13       25.20       28.88     16.84 o 
   2  -9  13      392.44      363.86     27.60 o 
   3  -9  13       28.27       14.72     27.96 o 
   5  -9  13       14.16        7.92     28.47 o 
  -4  -8  13      156.86      134.82     35.28 o 
  -3  -8  13      255.26      241.49     42.38 o 
  -2  -8  13        4.09       37.82     13.27 o 
  -1  -8  13      454.89      431.78     42.98 o 
   0  -8  13        2.06        6.48     20.38 o 
   1  -8  13      482.54      508.05     31.72 o 
   2  -8  13      678.09      659.85     32.22 o 
   3  -8  13       35.36        2.81     28.53 o 
   4  -8  13        3.78       24.84     28.14 o 
   5  -8  13       65.46       87.19     44.46 o 
   6  -8  13       50.32       21.97     31.88 o 
  -5  -7  13        2.08       26.46     14.75 o 
  -4  -7  13     1698.88     1685.22     89.61 o 
  -3  -7  13       33.89       54.83     35.80 o 
  -2  -7  13      456.04      438.47     41.69 o 
  -1  -7  13      272.96      289.71     27.63 o 
   0  -7  13        1.72       20.71     17.09 o 
   1  -7  13     1310.79     1463.34     88.32 o 
   2  -7  13       84.42       83.17     18.63 o 
   3  -7  13       12.79       60.08     32.85 o 
   4  -7  13       63.94       34.36     33.12 o 
   5  -7  13       21.32       11.18     32.85 o 
   6  -7  13      200.98      282.30     50.80 o 
  -6  -6  13       38.35       44.06     18.56 o 
  -5  -6  13      174.85      216.86     28.29 o 
  -4  -6  13        3.81       11.49     14.98 o 
  -3  -6  13       34.68       19.13     18.97 o 
  -2  -6  13      992.18      912.26     45.37 o 
  -1  -6  13       10.27       18.54     11.45 o 
   0  -6  13      428.69      427.29     28.67 o 
   1  -6  13      145.91      181.09     25.70 o 
   2  -6  13      164.99      157.33     31.34 o 
   3  -6  13     1013.95     1072.82     83.90 o 
   4  -6  13        7.44      -24.69     34.09 o 
   5  -6  13      264.71      187.44     49.96 o 
   6  -6  13       14.65       29.50     35.57 o 
  -6  -5  13        4.84        4.57     17.75 o 
  -5  -5  13      201.06      274.81     52.47 o 
  -4  -5  13       13.40       12.54     29.10 o 
  -3  -5  13      618.59      575.76     55.22 o 
  -2  -5  13      677.92      632.84     31.29 o 
  -1  -5  13        0.74        1.45     13.95 o 
   0  -5  13      953.50      990.88     43.14 o 
   1  -5  13      222.72      215.30     25.78 o 
   2  -5  13      225.94      248.68     48.63 o 
   3  -5  13      755.95      794.17     65.52 o 
   4  -5  13       68.98       42.40     32.88 o 
   5  -5  13      287.80      367.95     52.04 o 
   6  -5  13      741.25      793.99     77.91 o 
   7  -5  13      116.49      146.12     44.49 o 
  -7  -4  13      109.52      104.63     35.81 o 
  -6  -4  13      103.82       53.22     30.75 o 
  -5  -4  13       10.90        2.31     16.02 o 
  -4  -4  13       27.99       28.43     17.70 o 
  -3  -4  13      443.49      519.05     45.13 o 
  -2  -4  13      185.92      168.13     36.89 o 
  -1  -4  13       33.56       27.92     13.79 o 
   0  -4  13      225.45      245.28     32.46 o 
   1  -4  13        2.09       25.20     19.90 o 
   2  -4  13     1875.88     1921.54     43.01 o 
   3  -4  13      134.11       73.23     29.35 o 
   4  -4  13      552.51      563.12     53.70 o 
   5  -4  13      119.63      121.49     41.86 o 
   6  -4  13        7.37        9.40     28.23 o 
   7  -4  13      198.61      242.53     41.65 o 
  -7  -3  13      247.37      259.19     24.91 o 
  -6  -3  13      114.76      111.61     24.95 o 
  -5  -3  13      578.99      591.84     36.44 o 
  -4  -3  13      114.30      171.24     36.13 o 
  -3  -3  13       11.87        9.20     13.81 o 
  -2  -3  13       69.27       79.65     25.14 o 
  -1  -3  13      826.19      913.61     58.54 o 
   0  -3  13      463.18      398.35     24.77 o 
   1  -3  13      770.61      852.84     40.18 o 
   2  -3  13      188.84      179.91     61.27 o 
   3  -3  13       29.77       54.37     34.45 o 
   4  -3  13      458.44      476.60     46.60 o 
   5  -3  13        6.82       31.85     28.65 o 
   6  -3  13      301.07      387.57     52.77 o 
   7  -3  13       45.11       34.69     28.68 o 
  -7  -2  13       83.25       34.72     30.98 o 
  -6  -2  13      154.91      139.05     32.35 o 
  -5  -2  13       70.48       34.61     16.95 o 
  -4  -2  13        7.58        5.71     15.17 o 
  -3  -2  13       39.04       16.30     13.25 o 
  -2  -2  13       75.43      104.50     29.54 o 
  -1  -2  13      329.10      343.69     34.29 o 
   0  -2  13       15.74       23.40     15.83 o 
   1  -2  13      610.73      621.30     30.23 o 
   2  -2  13       32.87       19.00     42.48 o 
   3  -2  13       99.67       24.81      8.49 o 
   4  -2  13      425.73      194.08     38.47 o 
   5  -2  13      263.95      249.62     33.26 o 
   6  -2  13      531.06      534.72     22.33 o 
   7  -2  13      340.62      314.96     18.86 o 
  -7  -1  13        1.64       16.37     35.54 o 
  -6  -1  13      653.55      678.82     70.61 o 
  -5  -1  13       60.43       81.78     20.36 o 
  -4  -1  13      154.92      180.55     28.41 o 
  -3  -1  13      422.14      457.76     47.78 o 
  -2  -1  13      221.79      317.93     36.43 o 
  -1  -1  13       69.94       80.10     23.09 o 
   0  -1  13       43.51       41.34     15.46 o 
   1  -1  13      224.06      278.53     20.22 o 
   2  -1  13      182.72      166.35     28.48 o 
   3  -1  13      888.24      889.07     26.58 o 
   4  -1  13      177.69      146.58     30.34 o 
   5  -1  13       12.15        9.99     10.98 o 
   6  -1  13       75.50       78.30     16.45 o 
   7  -1  13       31.42       49.25     35.48 o 
  -7   0  13      104.59      131.79     21.44 o 
  -6   0  13       15.26       16.25     28.64 o 
  -5   0  13        1.15       -1.83     19.18 o 
  -4   0  13      702.11      708.87     30.82 o 
  -3   0  13      188.86      187.86     31.48 o 
  -2   0  13       50.13       62.76     19.08 o 
  -1   0  13      121.07      149.40     21.64 o 
   0   0  13        9.64       15.68     11.61 o 
   1   0  13      349.97      364.24     38.26 o 
   2   0  13      200.69      251.75     34.26 o 
   3   0  13      162.90      213.13     51.47 o 
   4   0  13       33.43       19.77     10.96 o 
   5   0  13      296.24      305.74     35.24 o 
   6   0  13        1.53        2.51     10.46 o 
  -7   1  13      239.00      221.69     55.15 o 
  -6   1  13      224.82      219.40     28.32 o 
  -5   1  13      373.66      396.83     26.42 o 
  -4   1  13      498.43      505.60     43.53 o 
  -3   1  13        3.70        8.14      8.90 o 
  -2   1  13       55.66       41.02     13.88 o 
  -1   1  13       29.38       17.92     14.01 o 
   0   1  13        7.79       29.01     13.07 o 
   1   1  13        2.61        0.75     18.16 o 
   2   1  13      120.37      121.08     18.73 o 
   3   1  13       56.91       58.78     17.06 o 
   4   1  13      102.14      121.30     22.00 o 
   5   1  13       42.25       53.13     20.65 o 
   6   1  13      215.93      256.72     22.33 o 
  -7   2  13      301.51      291.81     26.16 o 
  -6   2  13      141.72      191.24     20.13 o 
  -5   2  13      285.80      305.37     21.77 o 
  -4   2  13       94.93       76.26     23.81 o 
  -3   2  13       12.03       20.83     12.12 o 
  -2   2  13      396.96      394.76     30.64 o 
  -1   2  13       25.99       26.45     12.72 o 
   0   2  13      230.23      225.48     24.74 o 
   1   2  13      120.71      137.49     15.92 o 
   2   2  13      124.55       66.43     15.06 o 
   3   2  13      482.51      562.46     73.45 o 
   4   2  13      674.75      659.11     55.34 o 
   5   2  13       32.46       24.84     18.37 o 
   6   2  13        3.31       18.25     16.17 o 
  -7   3  13       22.37       33.21     18.71 o 
  -6   3  13       20.05       33.26     22.76 o 
  -5   3  13       32.07       34.58     11.89 o 
  -4   3  13       21.35       36.46     13.27 o 
  -3   3  13      475.57      476.96     41.31 o 
  -2   3  13      133.97      154.19     21.94 o 
   0   3  13       18.50       33.24     14.63 o 
   2   3  13      108.58       56.30     28.08 o 
   3   3  13      240.51      194.93     92.48 o 
   4   3  13        8.20        4.74     10.21 o 
   5   3  13      347.63      314.25     68.45 o 
  -7   4  13      663.95      749.93     58.12 o 
  -5   4  13       19.28       19.28     14.93 o 
  -4   4  13      119.37      115.93     59.60 o 
  -3   4  13      415.88      440.85     58.93 o 
  -2   4  13      317.41      318.69     59.45 o 
  -1   4  13      357.92      318.57     66.16 o 
   2   4  13      473.84      519.00     32.70 o 
   3   4  13       56.24       27.77     20.55 o 
   4   4  13       63.36       66.43     27.08 o 
   5   4  13       39.96       28.80     18.31 o 
  -6   5  13      185.07      159.90     82.96 o 
  -5   5  13       55.11       40.32     35.99 o 
  -4   5  13      671.95      667.00     65.01 o 
  -3   5  13       38.86       43.25     23.42 o 
  -2   5  13        2.30       12.84     12.15 o 
  -1   5  13      635.46      633.42     31.43 o 
   0   5  13       16.18       14.20      8.98 o 
   2   5  13      203.83      140.80     61.74 o 
   3   5  13      244.07      159.81     79.48 o 
   4   5  13      126.37      100.94     55.46 o 
  -6   6  13        2.30       19.86     16.77 o 
  -5   6  13        1.17       19.95     17.47 o 
  -3   6  13      199.67      220.71     51.56 o 
  -2   6  13      870.98      872.48     68.97 o 
  -1   6  13        2.45       -7.25     11.67 o 
   2   6  13      122.16      104.96     46.72 o 
  -5   7  13      250.96      302.70     43.61 o 
  -4   7  13      120.09       99.94     44.61 o 
  -3   7  13      620.46      744.55     63.44 o 
  -2   7  13      360.81      322.89     53.10 o 
   0   7  13      234.61       98.31     55.67 o 
   2   7  13       30.67       18.92     16.23 o 
  -3   8  13      273.76      268.31     57.12 o 
  -2   8  13       50.65       32.61     25.02 o 
  -1   8  13        7.48        9.16     12.21 o 
  -1  -9  14      284.94      273.03     30.81 o 
   0  -9  14       33.48       41.12     32.59 o 
   1  -9  14      342.81      331.61     30.20 o 
   2  -9  14       67.62       94.50     27.65 o 
  -3  -8  14      101.55      104.09     28.14 o 
  -2  -8  14       26.60       30.27     29.24 o 
  -1  -8  14       82.84       41.17     20.10 o 
   0  -8  14        7.19       35.34     22.42 o 
   1  -8  14      578.65      600.71     44.89 o 
   2  -8  14        1.47      -30.58     30.58 o 
   3  -8  14      361.02      287.32     46.06 o 
   4  -8  14       70.55       45.27     31.22 o 
  -4  -7  14      121.00       95.72     32.14 o 
  -3  -7  14      180.23      123.96     35.91 o 
  -2  -7  14       93.61       85.46     26.20 o 
  -1  -7  14       45.49       57.54     21.92 o 
   0  -7  14     1028.65     1126.73     45.00 o 
   1  -7  14      285.02      310.07     59.27 o 
   2  -7  14       38.88        7.34     31.49 o 
   3  -7  14        1.06        8.86     32.37 o 
   4  -7  14        8.67       14.51     31.67 o 
   5  -7  14       22.88      -13.75     35.27 o 
  -4  -6  14      210.61      281.64     52.86 o 
  -3  -6  14       23.93       32.67     26.81 o 
  -2  -6  14      120.09       93.39     39.65 o 
  -1  -6  14       24.36       20.38     16.78 o 
   0  -6  14      562.46      558.86     62.12 o 
   1  -6  14      157.69      136.31     26.91 o 
   2  -6  14      162.11       94.87     33.55 o 
   3  -6  14      159.11      134.15     41.68 o 
   4  -6  14       36.41       55.94     30.80 o 
   5  -6  14        4.82       34.60     34.12 o 
  -5  -5  14       51.48       52.59     28.36 o 
  -4  -5  14       91.53       78.03     23.45 o 
  -3  -5  14      689.16      755.05     35.92 o 
  -2  -5  14        0.87        2.63     10.94 o 
  -1  -5  14        0.74       -1.28     16.43 o 
   0  -5  14       39.62       56.07     22.63 o 
   1  -5  14      105.26       93.12     20.55 o 
   2  -5  14      481.55      577.21     48.29 o 
   3  -5  14        1.67       -6.17     29.86 o 
   4  -5  14       20.84       13.12     29.41 o 
   5  -5  14        1.38       16.71     29.95 o 
   6  -5  14      221.21      285.54     40.86 o 
  -6  -4  14      350.12      378.84     28.97 o 
  -5  -4  14        2.04       39.62     17.17 o 
  -4  -4  14      161.40      164.77     42.70 o 
  -3  -4  14      276.26      259.36     31.30 o 
  -2  -4  14      134.08      119.41     30.96 o 
  -1  -4  14       60.00       84.76     23.21 o 
   0  -4  14      204.02      240.53     25.42 o 
   1  -4  14      328.97      425.94     28.99 o 
   2  -4  14      967.20      994.81     70.81 o 
   3  -4  14       23.85       32.97     41.04 o 
   4  -4  14      160.43      170.24     40.83 o 
   5  -4  14       28.64       33.97     27.86 o 
   6  -4  14       81.23      151.74     40.83 o 
  -6  -3  14      355.85      346.78     29.49 o 
  -5  -3  14       59.42       53.33     17.76 o 
  -4  -3  14      442.96      474.08     41.06 o 
  -3  -3  14        8.60       -6.45     16.09 o 
  -2  -3  14        6.56       27.26     14.64 o 
  -1  -3  14      235.28      283.03     25.19 o 
   0  -3  14      110.04       82.39     19.04 o 
   1  -3  14      724.25      785.44     39.99 o 
   2  -3  14      554.09      517.10     47.42 o 
   3  -3  14        0.48       83.05     30.40 o 
   4  -3  14      243.37      328.93     51.14 o 
   5  -3  14       18.44       32.85     37.38 o 
   6  -3  14      227.38      284.99     39.71 o 
  -6  -2  14      186.18      224.11     26.28 o 
  -5  -2  14        5.81        5.74     15.31 o 
  -4  -2  14        4.87       17.75     13.32 o 
  -3  -2  14        1.80       -2.69     24.56 o 
  -2  -2  14      676.81      774.30     44.38 o 
  -1  -2  14        3.97        2.75     13.29 o 
   0  -2  14       60.34       31.63     14.21 o 
   1  -2  14      181.08      188.60     21.83 o 
   2  -2  14        5.27       37.32     22.97 o 
   3  -2  14      957.00     1017.42     49.90 o 
   5  -2  14      125.34      229.81     45.06 o 
   6  -2  14       82.08       88.85     36.36 o 
  -6  -1  14        6.17       24.44     14.77 o 
  -5  -1  14       92.65      101.81     48.04 o 
  -4  -1  14        3.74       17.73     11.05 o 
  -3  -1  14      313.16      285.88     44.44 o 
  -2  -1  14      206.78      214.83     30.71 o 
  -1  -1  14        3.19       22.32     16.27 o 
   0  -1  14      153.41      144.93     34.63 o 
   1  -1  14      232.40      207.59     34.88 o 
   2  -1  14      128.42      113.91     26.72 o 
   3  -1  14      405.25      436.98     41.62 o 
   4  -1  14        0.74        5.80     21.25 o 
   5  -1  14       30.22       14.90     23.39 o 
   6  -1  14       75.54      117.99     35.69 o 
  -6   0  14       87.34       99.04     42.04 o 
  -5   0  14       35.97       38.82     14.82 o 
  -4   0  14      746.90      740.33     39.63 o 
  -3   0  14       90.99       52.71     19.97 o 
  -2   0  14        7.35       15.14      9.52 o 
  -1   0  14        3.02       13.35     14.75 o 
   0   0  14      155.67      150.43     16.58 o 
   1   0  14      183.58      213.52     25.57 o 
   2   0  14      536.47      517.43     26.77 o 
   3   0  14        0.83       21.83     11.70 o 
   4   0  14        5.69        8.63      9.51 o 
   5   0  14      147.46      150.89     41.84 o 
  -6   1  14       18.00        1.45     14.15 o 
  -5   1  14      504.53      506.71     25.76 o 
  -4   1  14      126.77      157.87     31.74 o 
  -3   1  14      178.99      196.30     48.29 o 
  -2   1  14      190.81      195.38     29.98 o 
  -1   1  14      173.62      182.12     21.58 o 
   0   1  14      272.09      273.29     19.62 o 
   1   1  14        0.90       -1.60     16.29 o 
   2   1  14        4.59       35.06     16.17 o 
   3   1  14        0.24       18.01     18.44 o 
  -6   2  14       12.28       21.87     20.05 o 
  -5   2  14      554.71      513.23     62.65 o 
  -4   2  14       63.82       73.65     25.41 o 
  -3   2  14      322.25      333.25     24.72 o 
  -2   2  14       27.84       15.59     11.18 o 
  -1   2  14      152.49      125.92     36.64 o 
   0   2  14       93.54       96.49     25.39 o 
   2   2  14        0.48       13.12     12.06 o 
   3   2  14       68.98       57.94     38.65 o 
   4   2  14      235.00      247.12     69.06 o 
   5   2  14      256.74      213.61     47.03 o 
  -5   3  14        1.34       -3.60     26.20 o 
  -4   3  14        0.44       28.26     25.78 o 
  -3   3  14      872.86      853.28     46.93 o 
  -2   3  14        4.90       -0.97     14.93 o 
  -1   3  14      135.01      194.78     28.32 o 
   0   3  14      146.43      129.77     23.18 o 
   2   3  14      519.36      465.78     71.54 o 
   3   3  14      107.99       78.21     36.05 o 
   4   3  14      137.70       74.10     43.82 o 
  -5   4  14       83.76       93.96     26.50 o 
  -3   4  14       36.79       45.51     20.22 o 
  -2   4  14       91.85       64.71     37.69 o 
   2   4  14       68.44       77.79     37.93 o 
   3   4  14        2.14        9.94     12.93 o 
  -5   5  14        9.74        1.12     12.36 o 
  -4   5  14      430.24      456.83     44.85 o 
  -3   5  14      110.27       83.26     51.68 o 
  -2   5  14      336.82      302.46     66.46 o 
  -1   5  14        0.57       -0.48      9.73 o 
   2   5  14      107.42      136.63     29.07 o 
   3   5  14      125.10       94.23     38.32 o 
  -4   6  14        2.13       -8.22     18.77 o 
  -3   6  14       53.42       27.17     16.20 o 
  -2   6  14     1059.25     1134.14    107.71 o 
  -1   6  14        0.23       10.76     13.48 o 
   0  -8  15       96.02       24.27     22.36 o 
   1  -8  15      296.94      402.07     58.87 o 
  -2  -7  15       52.68       23.29     14.88 o 
  -1  -7  15        6.30       21.42     19.87 o 
   0  -7  15      420.39      447.13     32.18 o 
   1  -7  15      285.94      361.85     47.69 o 
   2  -7  15       16.30       50.50     48.60 o 
   3  -7  15       15.05       15.56     33.09 o 
  -3  -6  15       54.45       31.70     20.45 o 
  -2  -6  15        1.13       20.81     24.68 o 
  -1  -6  15       20.01       26.37     24.93 o 
   0  -6  15      688.65      760.27     50.86 o 
   1  -6  15       18.08       20.85     30.16 o 
   2  -6  15      152.80      133.01     42.04 o 
   3  -6  15       33.62       56.21     29.74 o 
   4  -6  15       29.67       91.45     40.10 o 
  -4  -5  15        1.39      -10.03     15.28 o 
  -3  -5  15      676.52      690.05     47.78 o 
  -2  -5  15      223.72      212.76     33.65 o 
  -1  -5  15        2.05        9.59     16.45 o 
   0  -5  15        4.69       12.18     19.13 o 
   1  -5  15       40.46       28.23     29.50 o 
   2  -5  15     1060.52     1084.00     92.87 o 
   3  -5  15       54.08       92.12     37.44 o 
   4  -5  15      382.58      484.73     65.49 o 
  -4  -4  15      915.70     1022.36     45.82 o 
  -3  -4  15       43.89       40.45     21.20 o 
  -2  -4  15       43.51       70.79     36.15 o 
  -1  -4  15      328.83      308.68     28.98 o 
   0  -4  15      181.77      222.25     26.71 o 
   1  -4  15      805.87      747.51     50.29 o 
   2  -4  15       29.27       71.78     42.73 o 
   3  -4  15       25.44       26.90     25.02 o 
   4  -4  15       39.38       81.30     38.23 o 
  -5  -3  15        8.34       13.02     13.03 o 
  -4  -3  15      337.36      326.40     53.07 o 
  -3  -3  15      194.91      183.79     31.73 o 
  -2  -3  15      199.44      233.42     29.88 o 
  -1  -3  15       67.94       86.83     26.05 o 
   0  -3  15       21.14       29.06     14.49 o 
   1  -3  15      328.64      345.59     34.88 o 
   2  -3  15      201.60      193.45     44.21 o 
   3  -3  15      751.01      707.71     64.77 o 
   4  -3  15        1.92       13.87     23.69 o 
  -5  -2  15      341.90      289.66     37.39 o 
  -4  -2  15       38.11       28.45     18.14 o 
  -3  -2  15        2.80       24.02     15.14 o 
  -2  -2  15     1072.19     1134.36     38.77 o 
  -1  -2  15        4.76       22.79     17.02 o 
   0  -2  15      159.82      164.65     28.23 o 
   1  -2  15      178.15      180.61     28.20 o 
   2  -2  15        9.99       25.51     21.16 o 
   3  -2  15      523.85      549.43     60.11 o 
   4  -2  15       42.69       19.25     23.57 o 
  -5  -1  15       78.96       86.67     28.23 o 
  -4  -1  15       21.43       20.01     10.60 o 
  -3  -1  15      468.64      500.98     33.20 o 
  -2  -1  15        4.13       33.70     25.57 o 
  -1  -1  15        0.38       35.95     28.00 o 
   0  -1  15       48.36       51.55     17.17 o 
   1  -1  15       27.91       27.50     28.65 o 
   2  -1  15      991.71     1124.74     63.62 o 
   3  -1  15      267.35      264.14     29.19 o 
   4  -1  15       37.68       30.22     22.79 o 
  -5   0  15      263.90      230.38     42.25 o 
  -4   0  15       19.59       21.69     14.04 o 
  -3   0  15      185.17      164.92     27.99 o 
  -2   0  15        6.82       28.48     16.80 o 
  -1   0  15       95.11       67.02     18.31 o 
   0   0  15       53.74       65.73     21.43 o 
   1   0  15      219.58      261.00     28.08 o 
   2   0  15      605.15      625.11     46.24 o 
   3   0  15      220.28      222.52     37.78 o 
  -5   1  15      448.71      444.08     24.46 o 
  -4   1  15      116.47       92.07     24.16 o 
  -3   1  15       96.29       71.23     20.89 o 
  -2   1  15        3.30       10.98     18.16 o 
  -1   1  15      713.46      774.90     41.90 o 
   0   1  15       47.57       73.20     27.20 o 
   3   1  15        0.38        7.01      4.99 o 
  -5   2  15        5.32       22.03     26.75 o 
  -4   2  15       73.67       68.42     22.45 o 
  -3   2  15      272.44      288.41     33.12 o 
  -2   2  15      388.45      353.90     32.70 o 
  -1   2  15      110.37       71.93     26.53 o 
   3   2  15      901.51     1069.88     38.35 o 
  -4   3  15      527.15      567.39     42.43 o 
  -3   3  15       91.30       55.55     22.36 o 
  -2   3  15      275.85      277.53     34.57 o 
  -1   3  15        0.95        1.45     15.44 o 
  -2   4  15        8.99       43.97     29.16 o 
  -2   5  15      203.93      209.77     21.85 o 
  -1  -5  16      127.39      148.33     26.34 o 
   0  -5  16        8.37       49.90     27.38 o 
   1  -5  16      454.26      475.36     49.44 o 
  -2  -4  16       41.03       66.07     24.64 o 
  -1  -4  16        1.38       30.65     21.60 o 
   0  -4  16       90.04       46.45     25.66 o 
   1  -4  16      840.02      847.18     46.84 o 
   2  -4  16        2.83       11.15     23.33 o 
  -2  -3  16      629.14      661.10     51.09 o 
  -1  -3  16        5.59       29.15     19.54 o 
   0  -3  16      687.20      774.50     42.82 o 
   1  -3  16       80.67       38.11     22.24 o 
   2  -3  16        6.36       37.78     23.18 o 
  -3  -2  16      209.07      213.19     33.05 o 
  -2  -2  16        3.72       26.61     14.26 o 
  -1  -2  16       59.00       54.16     16.61 o 
   0  -2  16      266.60      248.51     33.88 o 
   1  -2  16      175.28      195.41     31.79 o 
   2  -2  16      296.23      393.43     37.05 o 
  -3  -1  16      613.29      615.75     28.25 o 
  -2  -1  16      169.92      197.28     32.76 o 
  -1  -1  16        5.23       13.31     22.53 o 
   0  -1  16        0.33       27.26     29.13 o 
   1  -1  16        6.96        7.10     21.52 o 
   2  -1  16      921.37      996.90     49.29 o 
  -3   0  16      116.24       48.11     31.94 o 
  -2   0  16        0.59        9.77     18.25 o 
  -1   0  16       71.65       88.91     27.17 o 
   0   0  16        7.31       -7.98     18.22 o 
  -2   1  16        0.76       10.64     18.98 o 
  -2   2  16      287.08      205.27     28.41 o 
                                                 
